# Supplementary material for: Chain Extension of Piperazine in Ethanol: Synthesis of 2-(4-(2-(Phenylthio)ethyl)piperazinyl)acetonitriles and ACAT-1 Inhibitors
Source: Molecules. 2024 Aug 6;29(16):3723. doi: 10.3390/molecules29163723 (PMC11356844; doi:10.3390/molecules29163723)
Supplement: Supplementary file 1 [file molecules-29-03723-s001.zip]

Archive with 2 entries (2 files):
- CIFs.cif
- Supporting Information.pdf
