# Supplementary material for: Chain Extension of Piperazine in Ethanol: Synthesis of 2-(4-(2-(Phenylthio)ethyl)piperazinyl)acetonitriles and ACAT-1 Inhibitors
Source: Molecules. 2024 Aug 6;29(16):3723. doi: 10.3390/molecules29163723 (PMC11356844; doi:10.3390/molecules29163723)
Supplement: Supplementary file 1 [file molecules-29-03723-s001.zip › CIFs.cif]

  
data_Compound2b 
  
_audit_creation_method            'SHELXL-2018/3' 
_shelx_SHELXL_version_number      '2018/3' 
_chemical_name_systematic         ? 
_chemical_name_common             ? 
_chemical_melting_point           ? 
_chemical_formula_moiety          'C15 H21 N3 O S'  
_chemical_formula_sum             'C15 H21 N3 O S' 
_chemical_formula_weight          291.41 
  
loop_ 
 _atom_type_symbol 
 _atom_type_description 
 _atom_type_scat_dispersion_real 
 _atom_type_scat_dispersion_imag 
 _atom_type_scat_source 
 'C'  'C'   0.0181   0.0091 
 'International Tables Vol C Tables 4.2.6.8 and 6.1.1.4' 
 'H'  'H'   0.0000   0.0000 
 'International Tables Vol C Tables 4.2.6.8 and 6.1.1.4' 
 'N'  'N'   0.0311   0.0180 
 'International Tables Vol C Tables 4.2.6.8 and 6.1.1.4' 
 'O'  'O'   0.0492   0.0322 
 'International Tables Vol C Tables 4.2.6.8 and 6.1.1.4' 
 'S'  'S'   0.3331   0.5567 
 'International Tables Vol C Tables 4.2.6.8 and 6.1.1.4' 
  
_space_group_crystal_system       monoclinic 
_space_group_IT_number            4 
_space_group_name_H-M_alt         'P 21' 
_space_group_name_Hall            'P 2yb' 
  
_shelx_space_group_comment 
; 
The symmetry employed for this shelxl refinement is uniquely defined 
by the following loop, which should always be used as a source of 
symmetry information in preference to the above space-group names. 
They are only intended as comments. 
; 
  
loop_ 
 _space_group_symop_operation_xyz 
 'x, y, z' 
 '-x, y+1/2, -z' 
  
_cell_length_a                    7.5004(4) 
_cell_length_b                    5.4857(3) 
_cell_length_c                    18.5116(9) 
_cell_angle_alpha                 90 
_cell_angle_beta                  92.709(5) 
_cell_angle_gamma                 90 
_cell_volume                      760.81(7) 
_cell_formula_units_Z             2 
_cell_measurement_temperature     150(2) 
_cell_measurement_reflns_used     1825 
_cell_measurement_theta_min       4.7750 
_cell_measurement_theta_max       72.5210 
  
_exptl_crystal_description        plate 
_exptl_crystal_colour             light 
_exptl_crystal_density_meas       ? 
_exptl_crystal_density_method     'Not Measured' 
_exptl_crystal_density_diffrn     1.272 
_exptl_crystal_F_000              312 
_exptl_transmission_factor_min    ? 
_exptl_transmission_factor_max    ? 
_exptl_crystal_size_max           0.200 
_exptl_crystal_size_mid           0.180 
_exptl_crystal_size_min           0.040 
_exptl_absorpt_coefficient_mu     1.881 
_shelx_estimated_absorpt_T_min    0.705 
_shelx_estimated_absorpt_T_max    0.929 
_exptl_absorpt_correction_type    multi-scan 
_exptl_absorpt_correction_T_min   0.88870 
_exptl_absorpt_correction_T_max   1.00000 
_exptl_absorpt_process_details     
; 
CrysAlisPro 1.171.41.116a (Rigaku Oxford Diffraction, 2021) 
Empirical absorption correction using spherical harmonics, 
implemented in SCALE3 ABSPACK scaling algorithm. 
; 
_exptl_absorpt_special_details    ? 
_diffrn_ambient_temperature       150(2) 
_diffrn_radiation_wavelength      1.54184 
_diffrn_radiation_type            CuK\a 
_diffrn_source                    'micro-focus sealed X-ray tube' 
_diffrn_measurement_device_type   'SuperNova, Dual, Cu at home/near, Atlas' 
_diffrn_measurement_method        '\w scans' 
_diffrn_detector_area_resol_mean  10.5594 
_diffrn_reflns_number             3464 
_diffrn_reflns_av_unetI/netI      0.0486 
_diffrn_reflns_av_R_equivalents   0.0341 
_diffrn_reflns_limit_h_min        -7 
_diffrn_reflns_limit_h_max        9 
_diffrn_reflns_limit_k_min        -6 
_diffrn_reflns_limit_k_max        5 
_diffrn_reflns_limit_l_min        -22 
_diffrn_reflns_limit_l_max        22 
_diffrn_reflns_theta_min          4.783 
_diffrn_reflns_theta_max          69.992 
_diffrn_reflns_theta_full         67.684 
_diffrn_measured_fraction_theta_max   0.986 
_diffrn_measured_fraction_theta_full  0.996 
_diffrn_reflns_Laue_measured_fraction_max    0.986 
_diffrn_reflns_Laue_measured_fraction_full   0.996 
_diffrn_reflns_point_group_measured_fraction_max   0.807 
_diffrn_reflns_point_group_measured_fraction_full  0.822 
_reflns_number_total              2337 
_reflns_number_gt                 2127 
_reflns_threshold_expression      'I > 2\s(I)' 
_reflns_Friedel_coverage          0.473 
_reflns_Friedel_fraction_max      0.583 
_reflns_Friedel_fraction_full     0.605 
  
_reflns_special_details 
; 
 Reflections were merged by SHELXL according to the crystal 
 class for the calculation of statistics and refinement. 
  
 _reflns_Friedel_fraction is defined as the number of unique 
 Friedel pairs measured divided by the number that would be 
 possible theoretically, ignoring centric projections and 
 systematic absences. 
; 
  
_computing_data_collection        'CrysAlisPro 1.171.41.116a (Rigaku OD, 2021)' 
_computing_cell_refinement        'CrysAlisPro 1.171.41.116a (Rigaku OD, 2021)' 
_computing_data_reduction         'CrysAlisPro 1.171.41.116a (Rigaku OD, 2021)' 
_computing_structure_solution     ? 
_computing_structure_refinement 'SHELXL-2018/3 (Sheldrick, 2018)' 
_computing_molecular_graphics     'Bruker SHELXTL' 
_computing_publication_material   'Bruker SHELXTL' 
_refine_special_details           ? 
_refine_ls_structure_factor_coef  Fsqd 
_refine_ls_matrix_type            full 
_refine_ls_weighting_scheme       calc 
_refine_ls_weighting_details 
'w=1/[\s^2^(Fo^2^)+(0.0497P)^2^+0.5181P] where P=(Fo^2^+2Fc^2^)/3' 
_atom_sites_solution_primary      ? 
_atom_sites_solution_secondary    ? 
_atom_sites_solution_hydrogens    geom 
_refine_ls_hydrogen_treatment     constr 
_refine_ls_extinction_method      none 
_refine_ls_extinction_coef        . 
_refine_ls_abs_structure_details 
; 
 Flack x determined using 619 quotients [(I+)-(I-)]/[(I+)+(I-)] 
 (Parsons, Flack and Wagner, Acta Cryst. B69 (2013) 249-259). 
; 
_refine_ls_abs_structure_Flack    0.36(2) 
_chemical_absolute_configuration  ? 
_refine_ls_number_reflns          2337 
_refine_ls_number_parameters      182 
_refine_ls_number_restraints      1 
_refine_ls_R_factor_all           0.0587 
_refine_ls_R_factor_gt            0.0519 
_refine_ls_wR_factor_ref          0.1314 
_refine_ls_wR_factor_gt           0.1276 
_refine_ls_goodness_of_fit_ref    1.162 
_refine_ls_restrained_S_all       1.162 
_refine_ls_shift/su_max           0.000 
_refine_ls_shift/su_mean          0.000 
  
loop_ 
 _atom_site_label 
 _atom_site_type_symbol 
 _atom_site_fract_x 
 _atom_site_fract_y 
 _atom_site_fract_z 
 _atom_site_U_iso_or_equiv 
 _atom_site_adp_type 
 _atom_site_occupancy 
 _atom_site_site_symmetry_order 
 _atom_site_calc_flag 
 _atom_site_refinement_flags_posn 
 _atom_site_refinement_flags_adp 
 _atom_site_refinement_flags_occupancy 
 _atom_site_disorder_assembly 
 _atom_site_disorder_group 
S1 S 0.28419(15) 0.5666(3) 0.64975(6) 0.0295(3) Uani 1 1 d . . . . . 
O1 O 0.2458(4) 0.5180(7) 0.32867(18) 0.0320(9) Uani 1 1 d . . . . . 
N1 N 0.3240(6) 0.3757(9) 0.8030(2) 0.0313(10) Uani 1 1 d . . . . . 
N2 N 0.5999(6) 0.3188(9) 0.9142(2) 0.0317(10) Uani 1 1 d . . . . . 
N3 N 0.9013(6) 0.8050(10) 0.9215(3) 0.0459(13) Uani 1 1 d . . . . . 
C1 C 0.3358(6) 0.7187(9) 0.5135(3) 0.0260(11) Uani 1 1 d . . . . . 
H1 H 0.393352 0.852365 0.537481 0.031 Uiso 1 1 calc R U . . . 
C2 C 0.3276(6) 0.7082(10) 0.4386(3) 0.0289(12) Uani 1 1 d . . . . . 
H2 H 0.379010 0.834770 0.411395 0.035 Uiso 1 1 calc R U . . . 
C3 C 0.2446(6) 0.5137(9) 0.4033(3) 0.0239(11) Uani 1 1 d . . . . . 
C4 C 0.1676(6) 0.3298(9) 0.4426(3) 0.0253(10) Uani 1 1 d . . . . . 
H4 H 0.109975 0.196484 0.418535 0.030 Uiso 1 1 calc R U . . . 
C5 C 0.1757(6) 0.3428(10) 0.5182(3) 0.0268(11) Uani 1 1 d . . . . . 
H5 H 0.122050 0.217311 0.545113 0.032 Uiso 1 1 calc R U . . . 
C6 C 0.2592(5) 0.5324(10) 0.5543(2) 0.0237(10) Uani 1 1 d . . . . . 
C7 C 0.1804(7) 0.2890(12) 0.6810(3) 0.0361(13) Uani 1 1 d . . . . . 
H7A H 0.060947 0.269627 0.656641 0.043 Uiso 1 1 calc R U . . . 
H7B H 0.253966 0.146433 0.668680 0.043 Uiso 1 1 calc R U . . . 
C8 C 0.1627(7) 0.3004(12) 0.7628(3) 0.0382(13) Uani 1 1 d . . . . . 
H8A H 0.065623 0.415566 0.773370 0.046 Uiso 1 1 calc R U . . . 
H8B H 0.127415 0.137394 0.780133 0.046 Uiso 1 1 calc R U . . . 
C9 C 0.2891(7) 0.4087(12) 0.8792(3) 0.0372(14) Uani 1 1 d . . . . . 
H9A H 0.248671 0.252533 0.899629 0.045 Uiso 1 1 calc R U . . . 
H9B H 0.192890 0.530295 0.883954 0.045 Uiso 1 1 calc R U . . . 
C10 C 0.4575(7) 0.4949(11) 0.9212(3) 0.0359(14) Uani 1 1 d . . . . . 
H10A H 0.494879 0.654845 0.902251 0.043 Uiso 1 1 calc R U . . . 
H10B H 0.432286 0.515362 0.972833 0.043 Uiso 1 1 calc R U . . . 
C11 C 0.4683(7) 0.1959(10) 0.7966(3) 0.0319(12) Uani 1 1 d . . . . . 
H11A H 0.493098 0.172128 0.745019 0.038 Uiso 1 1 calc R U . . . 
H11B H 0.431348 0.037361 0.816577 0.038 Uiso 1 1 calc R U . . . 
C12 C 0.6356(7) 0.2865(11) 0.8378(3) 0.0332(12) Uani 1 1 d . . . . . 
H12A H 0.733434 0.167311 0.833014 0.040 Uiso 1 1 calc R U . . . 
H12B H 0.673641 0.443592 0.817165 0.040 Uiso 1 1 calc R U . . . 
C13 C 0.7604(8) 0.3846(11) 0.9566(3) 0.0368(14) Uani 1 1 d . . . . . 
H13A H 0.850862 0.255571 0.950648 0.044 Uiso 1 1 calc R U . . . 
H13B H 0.732175 0.388527 1.008243 0.044 Uiso 1 1 calc R U . . . 
C14 C 0.8395(7) 0.6223(11) 0.9374(3) 0.0361(14) Uani 1 1 d . . . . . 
C15 C 0.1876(8) 0.3021(11) 0.2922(3) 0.0391(13) Uani 1 1 d . . . . . 
H15A H 0.203211 0.320137 0.240233 0.059 Uiso 1 1 calc R U . . . 
H15B H 0.061179 0.274035 0.300621 0.059 Uiso 1 1 calc R U . . . 
H15C H 0.258149 0.163181 0.310682 0.059 Uiso 1 1 calc R U . . . 
  
loop_ 
 _atom_site_aniso_label 
 _atom_site_aniso_U_11 
 _atom_site_aniso_U_22 
 _atom_site_aniso_U_33 
 _atom_site_aniso_U_23 
 _atom_site_aniso_U_13 
 _atom_site_aniso_U_12 
S1 0.0302(5) 0.0284(7) 0.0296(5) -0.0024(6) -0.0011(4) -0.0004(6) 
O1 0.0353(18) 0.032(3) 0.0290(17) 0.0020(16) 0.0016(14) -0.0032(16) 
N1 0.030(2) 0.037(3) 0.027(2) -0.0007(19) 0.0008(17) 0.0039(19) 
N2 0.038(2) 0.031(3) 0.026(2) 0.002(2) -0.0030(17) 0.000(2) 
N3 0.040(3) 0.038(3) 0.059(3) -0.001(3) -0.006(2) 0.002(2) 
C1 0.022(2) 0.016(3) 0.040(3) -0.001(2) -0.002(2) -0.0017(19) 
C2 0.024(2) 0.023(3) 0.040(3) 0.007(2) 0.005(2) -0.002(2) 
C3 0.0181(19) 0.025(3) 0.028(2) 0.003(2) -0.0008(17) 0.0052(19) 
C4 0.023(2) 0.020(3) 0.033(3) -0.003(2) 0.0007(19) 0.000(2) 
C5 0.020(2) 0.024(3) 0.036(3) 0.005(2) 0.0024(19) -0.003(2) 
C6 0.0194(19) 0.021(3) 0.031(2) 0.000(2) 0.0009(17) 0.003(2) 
C7 0.036(3) 0.037(3) 0.034(3) 0.003(3) -0.007(2) -0.007(3) 
C8 0.036(3) 0.045(4) 0.034(3) 0.004(3) 0.000(2) -0.005(3) 
C9 0.030(3) 0.049(4) 0.033(3) -0.001(3) 0.002(2) 0.013(2) 
C10 0.036(3) 0.047(4) 0.025(2) 0.000(2) 0.005(2) 0.004(2) 
C11 0.035(3) 0.034(3) 0.027(2) -0.003(2) 0.002(2) 0.006(2) 
C12 0.035(3) 0.037(3) 0.028(3) 0.000(2) 0.003(2) 0.005(3) 
C13 0.041(3) 0.037(4) 0.033(3) 0.003(3) -0.004(2) 0.002(3) 
C14 0.034(3) 0.036(4) 0.038(3) -0.003(2) -0.005(2) 0.006(2) 
C15 0.055(3) 0.035(3) 0.028(3) 0.000(3) 0.005(2) -0.004(3) 
  
_geom_special_details 
; 
 All esds (except the esd in the dihedral angle between two l.s. planes) 
 are estimated using the full covariance matrix.  The cell esds are taken 
 into account individually in the estimation of esds in distances, angles 
 and torsion angles; correlations between esds in cell parameters are only 
 used when they are defined by crystal symmetry.  An approximate (isotropic) 
 treatment of cell esds is used for estimating esds involving l.s. planes. 
; 
  
loop_ 
 _geom_bond_atom_site_label_1 
 _geom_bond_atom_site_label_2 
 _geom_bond_distance 
 _geom_bond_site_symmetry_2 
 _geom_bond_publ_flag 
S1 C6 1.778(5) . ? 
S1 C7 1.817(6) . ? 
O1 C3 1.383(6) . ? 
O1 C15 1.422(7) . ? 
N1 C8 1.450(7) . ? 
N1 C9 1.457(7) . ? 
N1 C11 1.473(7) . ? 
N2 C13 1.451(7) . ? 
N2 C10 1.451(7) . ? 
N2 C12 1.462(7) . ? 
N3 C14 1.148(8) . ? 
C1 C2 1.387(7) . ? 
C1 C6 1.410(7) . ? 
C1 H1 0.9500 . ? 
C2 C3 1.383(7) . ? 
C2 H2 0.9500 . ? 
C3 C4 1.385(7) . ? 
C4 C5 1.399(7) . ? 
C4 H4 0.9500 . ? 
C5 C6 1.372(7) . ? 
C5 H5 0.9500 . ? 
C7 C8 1.528(7) . ? 
C7 H7A 0.9900 . ? 
C7 H7B 0.9900 . ? 
C8 H8A 0.9900 . ? 
C8 H8B 0.9900 . ? 
C9 C10 1.526(7) . ? 
C9 H9A 0.9900 . ? 
C9 H9B 0.9900 . ? 
C10 H10A 0.9900 . ? 
C10 H10B 0.9900 . ? 
C11 C12 1.521(7) . ? 
C11 H11A 0.9900 . ? 
C11 H11B 0.9900 . ? 
C12 H12A 0.9900 . ? 
C12 H12B 0.9900 . ? 
C13 C14 1.483(8) . ? 
C13 H13A 0.9900 . ? 
C13 H13B 0.9900 . ? 
C15 H15A 0.9800 . ? 
C15 H15B 0.9800 . ? 
C15 H15C 0.9800 . ? 
  
loop_ 
 _geom_angle_atom_site_label_1 
 _geom_angle_atom_site_label_2 
 _geom_angle_atom_site_label_3 
 _geom_angle 
 _geom_angle_site_symmetry_1 
 _geom_angle_site_symmetry_3 
 _geom_angle_publ_flag 
C6 S1 C7 101.6(3) . . ? 
C3 O1 C15 116.3(4) . . ? 
C8 N1 C9 110.4(4) . . ? 
C8 N1 C11 111.5(5) . . ? 
C9 N1 C11 109.1(4) . . ? 
C13 N2 C10 112.5(5) . . ? 
C13 N2 C12 111.6(4) . . ? 
C10 N2 C12 109.6(4) . . ? 
C2 C1 C6 120.4(4) . . ? 
C2 C1 H1 119.8 . . ? 
C6 C1 H1 119.8 . . ? 
C3 C2 C1 120.1(5) . . ? 
C3 C2 H2 119.9 . . ? 
C1 C2 H2 119.9 . . ? 
O1 C3 C2 115.7(4) . . ? 
O1 C3 C4 124.0(4) . . ? 
C2 C3 C4 120.2(5) . . ? 
C3 C4 C5 119.2(5) . . ? 
C3 C4 H4 120.4 . . ? 
C5 C4 H4 120.4 . . ? 
C6 C5 C4 121.5(5) . . ? 
C6 C5 H5 119.2 . . ? 
C4 C5 H5 119.2 . . ? 
C5 C6 C1 118.5(4) . . ? 
C5 C6 S1 126.1(4) . . ? 
C1 C6 S1 115.4(4) . . ? 
C8 C7 S1 109.9(4) . . ? 
C8 C7 H7A 109.7 . . ? 
S1 C7 H7A 109.7 . . ? 
C8 C7 H7B 109.7 . . ? 
S1 C7 H7B 109.7 . . ? 
H7A C7 H7B 108.2 . . ? 
N1 C8 C7 114.2(5) . . ? 
N1 C8 H8A 108.7 . . ? 
C7 C8 H8A 108.7 . . ? 
N1 C8 H8B 108.7 . . ? 
C7 C8 H8B 108.7 . . ? 
H8A C8 H8B 107.6 . . ? 
N1 C9 C10 110.4(4) . . ? 
N1 C9 H9A 109.6 . . ? 
C10 C9 H9A 109.6 . . ? 
N1 C9 H9B 109.6 . . ? 
C10 C9 H9B 109.6 . . ? 
H9A C9 H9B 108.1 . . ? 
N2 C10 C9 110.1(5) . . ? 
N2 C10 H10A 109.6 . . ? 
C9 C10 H10A 109.6 . . ? 
N2 C10 H10B 109.6 . . ? 
C9 C10 H10B 109.6 . . ? 
H10A C10 H10B 108.2 . . ? 
N1 C11 C12 109.4(5) . . ? 
N1 C11 H11A 109.8 . . ? 
C12 C11 H11A 109.8 . . ? 
N1 C11 H11B 109.8 . . ? 
C12 C11 H11B 109.8 . . ? 
H11A C11 H11B 108.2 . . ? 
N2 C12 C11 109.9(4) . . ? 
N2 C12 H12A 109.7 . . ? 
C11 C12 H12A 109.7 . . ? 
N2 C12 H12B 109.7 . . ? 
C11 C12 H12B 109.7 . . ? 
H12A C12 H12B 108.2 . . ? 
N2 C13 C14 114.9(4) . . ? 
N2 C13 H13A 108.5 . . ? 
C14 C13 H13A 108.5 . . ? 
N2 C13 H13B 108.5 . . ? 
C14 C13 H13B 108.5 . . ? 
H13A C13 H13B 107.5 . . ? 
N3 C14 C13 178.9(6) . . ? 
O1 C15 H15A 109.5 . . ? 
O1 C15 H15B 109.5 . . ? 
H15A C15 H15B 109.5 . . ? 
O1 C15 H15C 109.5 . . ? 
H15A C15 H15C 109.5 . . ? 
H15B C15 H15C 109.5 . . ? 
  
loop_ 
 _geom_torsion_atom_site_label_1 
 _geom_torsion_atom_site_label_2 
 _geom_torsion_atom_site_label_3 
 _geom_torsion_atom_site_label_4 
 _geom_torsion 
 _geom_torsion_site_symmetry_1 
 _geom_torsion_site_symmetry_2 
 _geom_torsion_site_symmetry_3 
 _geom_torsion_site_symmetry_4 
 _geom_torsion_publ_flag 
C6 C1 C2 C3 -0.3(7) . . . . ? 
C15 O1 C3 C2 170.1(4) . . . . ? 
C15 O1 C3 C4 -9.6(7) . . . . ? 
C1 C2 C3 O1 -179.0(4) . . . . ? 
C1 C2 C3 C4 0.7(7) . . . . ? 
O1 C3 C4 C5 179.4(4) . . . . ? 
C2 C3 C4 C5 -0.3(7) . . . . ? 
C3 C4 C5 C6 -0.5(7) . . . . ? 
C4 C5 C6 C1 0.9(7) . . . . ? 
C4 C5 C6 S1 -178.2(4) . . . . ? 
C2 C1 C6 C5 -0.5(7) . . . . ? 
C2 C1 C6 S1 178.7(4) . . . . ? 
C7 S1 C6 C5 1.9(5) . . . . ? 
C7 S1 C6 C1 -177.2(4) . . . . ? 
C6 S1 C7 C8 -171.4(4) . . . . ? 
C9 N1 C8 C7 173.4(5) . . . . ? 
C11 N1 C8 C7 -65.2(7) . . . . ? 
S1 C7 C8 N1 -47.9(6) . . . . ? 
C8 N1 C9 C10 -178.4(5) . . . . ? 
C11 N1 C9 C10 58.8(6) . . . . ? 
C13 N2 C10 C9 -176.6(4) . . . . ? 
C12 N2 C10 C9 58.6(6) . . . . ? 
N1 C9 C10 N2 -58.9(6) . . . . ? 
C8 N1 C11 C12 178.4(5) . . . . ? 
C9 N1 C11 C12 -59.4(6) . . . . ? 
C13 N2 C12 C11 175.0(5) . . . . ? 
C10 N2 C12 C11 -59.8(6) . . . . ? 
N1 C11 C12 N2 60.2(6) . . . . ? 
C10 N2 C13 C14 -59.9(6) . . . . ? 
C12 N2 C13 C14 63.8(7) . . . . ? 
  
_refine_diff_density_max    0.578 
_refine_diff_density_min   -0.218 
_refine_diff_density_rms    0.061 
  
_shelx_res_file 
; 
TITL Compound2b 
    full.res 
    created by SHELXL-2018/3 at 20:26:58 on 24-Jan-2024 
CELL 1.54184 7.5004 5.4857 18.5116 90 92.709 90 
ZERR 2 0.0004 0.0003 0.0009 0 0.005 0 
LATT -1 
SYMM -X,0.5+Y,-Z 
SFAC C H N O S 
UNIT 30 42 6 2 2 
TEMP -123 
SIZE 0.2 0.18 0.04 
REM light-yellow plate 
  
OMIT 0 140 
L.S. 4 
PLAN  2 
CONF 
BOND $H 
MORE -1 
fmap 2 
acta 
  
WGHT    0.049700    0.518100 
FVAR      10.81102 
S1    5    0.284191    0.566571    0.649748    11.00000    0.03024    0.02840 = 
         0.02965   -0.00238   -0.00105   -0.00043 
O1    4    0.245837    0.518007    0.328670    11.00000    0.03533    0.03170 = 
         0.02898    0.00204    0.00157   -0.00316 
N1    3    0.324018    0.375748    0.803026    11.00000    0.02986    0.03689 = 
         0.02695   -0.00067    0.00076    0.00386 
N2    3    0.599925    0.318829    0.914189    11.00000    0.03761    0.03098 = 
         0.02594    0.00175   -0.00302    0.00024 
N3    3    0.901268    0.804954    0.921523    11.00000    0.03975    0.03817 = 
         0.05892   -0.00087   -0.00558    0.00212 
C1    1    0.335773    0.718749    0.513513    11.00000    0.02234    0.01568 = 
         0.03970   -0.00096   -0.00183   -0.00173 
AFIX  43 
H1    2    0.393352    0.852365    0.537481    11.00000   -1.20000 
AFIX   0 
C2    1    0.327566    0.708186    0.438571    11.00000    0.02391    0.02339 = 
         0.03971    0.00651    0.00495   -0.00174 
AFIX  43 
H2    2    0.379010    0.834770    0.411395    11.00000   -1.20000 
AFIX   0 
C3    1    0.244609    0.513660    0.403340    11.00000    0.01806    0.02521 = 
         0.02827    0.00266   -0.00077    0.00518 
C4    1    0.167599    0.329816    0.442630    11.00000    0.02298    0.02007 = 
         0.03285   -0.00281    0.00074   -0.00018 
AFIX  43 
H4    2    0.109975    0.196484    0.418535    11.00000   -1.20000 
AFIX   0 
C5    1    0.175659    0.342756    0.518193    11.00000    0.02006    0.02390 = 
         0.03648    0.00505    0.00236   -0.00277 
AFIX  43 
H5    2    0.122050    0.217311    0.545113    11.00000   -1.20000 
AFIX   0 
C6    1    0.259179    0.532385    0.554321    11.00000    0.01941    0.02090 = 
         0.03087    0.00037    0.00093    0.00314 
C7    1    0.180439    0.289019    0.681027    11.00000    0.03611    0.03714 = 
         0.03433    0.00325   -0.00705   -0.00690 
AFIX  23 
H7A   2    0.060947    0.269627    0.656641    11.00000   -1.20000 
H7B   2    0.253966    0.146433    0.668680    11.00000   -1.20000 
AFIX   0 
C8    1    0.162659    0.300418    0.762843    11.00000    0.03623    0.04476 = 
         0.03358    0.00365    0.00007   -0.00549 
AFIX  23 
H8A   2    0.065623    0.415566    0.773370    11.00000   -1.20000 
H8B   2    0.127415    0.137394    0.780133    11.00000   -1.20000 
AFIX   0 
C9    1    0.289150    0.408690    0.879183    11.00000    0.02952    0.04909 = 
         0.03301   -0.00075    0.00190    0.01300 
AFIX  23 
H9A   2    0.248671    0.252533    0.899629    11.00000   -1.20000 
H9B   2    0.192890    0.530295    0.883954    11.00000   -1.20000 
AFIX   0 
C10   1    0.457453    0.494942    0.921164    11.00000    0.03575    0.04690 = 
         0.02541    0.00017    0.00508    0.00369 
AFIX  23 
H10A  2    0.494879    0.654845    0.902251    11.00000   -1.20000 
H10B  2    0.432286    0.515362    0.972833    11.00000   -1.20000 
AFIX   0 
C11   1    0.468288    0.195948    0.796596    11.00000    0.03458    0.03408 = 
         0.02712   -0.00321    0.00207    0.00581 
AFIX  23 
H11A  2    0.493098    0.172128    0.745019    11.00000   -1.20000 
H11B  2    0.431348    0.037361    0.816577    11.00000   -1.20000 
AFIX   0 
C12   1    0.635597    0.286517    0.837800    11.00000    0.03478    0.03687 = 
         0.02808    0.00032    0.00273    0.00464 
AFIX  23 
H12A  2    0.733434    0.167311    0.833014    11.00000   -1.20000 
H12B  2    0.673641    0.443592    0.817165    11.00000   -1.20000 
AFIX   0 
C13   1    0.760396    0.384568    0.956551    11.00000    0.04065    0.03672 = 
         0.03257    0.00344   -0.00387    0.00189 
AFIX  23 
H13A  2    0.850862    0.255571    0.950648    11.00000   -1.20000 
H13B  2    0.732175    0.388527    1.008243    11.00000   -1.20000 
AFIX   0 
C14   1    0.839509    0.622260    0.937400    11.00000    0.03400    0.03594 = 
         0.03767   -0.00278   -0.00519    0.00577 
C15   1    0.187567    0.302063    0.292219    11.00000    0.05483    0.03505 = 
         0.02781   -0.00024    0.00507   -0.00407 
AFIX 137 
H15A  2    0.203211    0.320137    0.240233    11.00000   -1.50000 
H15B  2    0.061179    0.274035    0.300621    11.00000   -1.50000 
H15C  2    0.258149    0.163181    0.310682    11.00000   -1.50000 
AFIX   0 
HKLF 4 
  
  
  
  
REM  Compound2b 
REM wR2 = 0.1314, GooF = S = 1.162, Restrained GooF = 1.162 for all data 
REM R1 = 0.0519 for 2127 Fo > 4sig(Fo) and 0.0587 for all 2337 data 
REM 182 parameters refined using 1 restraints 
  
END 
  
WGHT      0.0497      0.5181 
  
REM Highest difference peak  0.578,  deepest hole -0.218,  1-sigma level  0.061 
Q1    1   0.0351  0.5593  0.6504  11.00000  0.05    0.58 
Q2    1   0.5163  0.5693  0.6514  11.00000  0.05    0.56 
; 
_shelx_res_checksum   62843 
  
_shelx_hkl_file 
; 
   0  -6   0 11490.3 954.628   8 
   0  -6   1 14623.4 1067.66   8 
   0  -6  -1 14695.4 1044.12   8 
   0  -6  -2 3664.90 674.311   8 
   0  -6   2 3360.17 598.169   8 
   0  -6  -3 3051.26 574.729   8 
   0  -6   3 3390.49 596.613   8 
   0  -6   4 2199.73 527.495   8 
   0  -6  -4 1437.77 431.255   8 
   0  -6  -5 3980.68 604.333   8 
   0  -6   5 3497.17 582.711   8 
   0  -6  -6 15240.7 943.932   8 
   0  -6   6 13467.1 902.407   8 
   0  -6  -7 2921.64 477.326   8 
   0  -6   7 3106.01 503.106   8 
   0  -6  -8 4759.54 512.832   8 
   0  -6   8 5778.11 555.662   8 
   0  -6  -9 5188.58 482.188   8 
   0  -6   9 5079.67 473.665   8 
   0  -6 -10 6485.45 468.086   8 
   0  -5   0-81.6991 494.750   8 
   0  -5  -1 15457.4 1257.04   8 
   0  -5  -2 8896.10 1004.86   8 
   0  -5  -3 2502.47 640.571   8 
   0  -5  -4 271.311 499.950   8 
   0  -5  -5 2737.56 643.170   8 
   0  -5   5 2395.62 548.380   9 
   0  -5  -6 8840.17 957.488   8 
   0  -5   6 9074.76 877.680   9 
   0  -5  -7 2332.76 625.985   8 
   0  -5   7 3984.75 616.861   9 
   0  -5  -8 14403.9 1099.74   8 
   0  -5   8 13423.3 1038.04   9 
   0  -5   9 8147.82 800.271   9 
   0  -5  -9 6408.53 795.827   8 
   0  -5 -10 4540.18 626.659   8 
   0  -5  10 4027.37 602.419   9 
   0  -5 -11 18.1622 336.428   8 
   0  -5  11 240.976 318.447   9 
   0  -5 -12 12075.8 818.771   8 
   0  -5  12 11387.7 843.004   9 
   0  -5  13 9660.78 735.341   9 
   0  -5 -13 10843.1 712.810   8 
   0  -5 -14 11645.0 656.027   8 
   0  -5  14 10800.4 683.843   9 
   0  -4   0 115358. 3805.98   5 
   0  -4   1 25314.6 1900.98   5 
   0  -4  -1 26084.2 1813.83   5 
   0  -4   2 3073.86 860.236   5 
   0  -4   2 2327.89 431.315   9 
   0  -4  -2 4184.52 759.202   5 
   0  -4  -3 38656.6 1708.85   8 
   0  -4   3 36063.8 1547.90   9 
   0  -4   3 37756.0 2364.20   5 
   0  -4  -4 19400.4 1240.16   8 
   0  -4   4 18185.9 1134.88   9 
   0  -4   4 17429.3 1741.71   5 
   0  -4   5 13148.1 994.636   9 
   0  -4  -5 12927.7 1068.52   8 
   0  -4   5 11627.6 1444.80   5 
   0  -4   6 1630.75 468.658   9 
   0  -4  -6 2097.38 538.293   8 
   0  -4  -7 16058.9 1194.25   8 
   0  -4   7 16320.7 1795.15   5 
   0  -4   7 16450.2 1176.25   9 
   0  -4  -8 2360.35 596.402   8 
   0  -4   8 2812.33 582.771   9 
   0  -4   8 2833.40 1025.44   5 
   0  -4  -9 5753.74 778.815   8 
   0  -4   9 6192.01 755.063   9 
   0  -4  10 18376.8 1296.24   9 
   0  -4 -10 16230.9 1203.66   8 
   0  -4 -11 8366.62 847.310   8 
   0  -4  11 7749.49 886.120   9 
   0  -4  12 24578.7 1486.97   9 
   0  -4 -12 25657.1 1373.25   8 
   0  -4 -13 5988.40 690.946   8 
   0  -4  13 5953.75 812.532   9 
   0  -4  14 4108.37 655.305   9 
   0  -4 -14 3845.75 589.974   8 
   0  -4 -15 1281.69 371.790   8 
   0  -4  15 813.328 433.371   9 
   0  -4  16 8839.51 803.995   9 
   0  -4 -16 8795.80 648.110   8 
   0  -4 -17 5231.76 445.374   8 
   0  -4  17 5517.04 584.301   9 
   0  -4  18 1307.34 329.571   9 
   0  -3   0 34.4075 423.760   5 
   0  -3  -1 20452.3 1323.45   5 
   0  -3   1 19865.2 1415.96   5 
   0  -3   2 46187.7 2142.42   5 
   0  -3  -2 48645.8 1971.73   5 
   0  -3  -3 4840.05 674.652   5 
   0  -3   3 6018.65 909.819   5 
   0  -3  -4 7269.18 778.795   5 
   0  -3   4 7071.71 1031.00   5 
   0  -3   5 24762.6 1761.27   5 
   0  -3  -5 25472.6 1326.08   5 
   0  -3   6 11826.0 1287.56   5 
   0  -3   7 2666.11 769.688   5 
   0  -3  -8 21086.8 1171.51   8 
   0  -3   8 21897.3 1836.23   5 
   0  -3   9 9433.86 1336.71   5 
   0  -3  -9 11774.0 919.490   8 
   0  -3  10 987.441 543.586   5 
   0  -3 -10 505.787 408.865   8 
   0  -3  11 61998.2 3283.45   5 
   0  -3 -11 56046.4 1975.04   8 
   0  -3 -12 53198.7 1923.67   8 
   0  -3  12 49804.3 3047.61   5 
   0  -3 -13 53934.0 1924.98   8 
   0  -3 -14 13262.9 1005.69   8 
   0  -3 -15 3804.50 588.255   8 
   0  -3  16 831.799 497.289   9 
   0  -3 -16 1560.75 427.311   8 
   0  -3  17 1354.07 556.433   9 
   0  -3 -17 1728.30 393.979   8 
   0  -3  18 7945.17 813.191   9 
   0  -3  19 2219.98 485.457   9 
   0  -3  20 2210.75 385.235   9 
   0  -2   0 87363.8 2143.18   5 
   0  -2   1 84386.4 2155.80   5 
   0  -2  -1 82459.0 2023.99   5 
   0  -2  -2 2622.07 444.284   5 
   0  -2   2 3075.98 597.502   5 
   0  -2  -3 222935. 3090.15   5 
   0  -2   3 220008. 3770.06   5 
   0  -2   4 148585. 2377.36   2 
   0  -2  -4 151668. 2510.87   5 
   0  -2  -5 29425.3 1141.67   5 
   0  -2   5 29932.6 1256.31   2 
   0  -2   6 34355.6 1505.51   2 
   0  -2   7 14842.4 1164.80   2 
   0  -2   8 7718.49 965.167   2 
   0  -2   9 20840.4 1593.40   2 
   0  -2  10 50718.4 2551.04   2 
   0  -2  11 767.186 733.727   2 
   0  -2 -11 1305.15 351.806   8 
   0  -2 -12 3233.20 577.797   4 
   0  -2 -12 3515.25 519.781   8 
   0  -2  12 2334.37 962.648   2 
   0  -2  13 28974.9 2090.66   5 
   0  -2 -13 28374.1 1352.00   8 
   0  -2 -13 28073.0 1445.70   4 
   0  -2 -14 9563.63 822.333   8 
   0  -2  14 10439.4 1338.51   5 
   0  -2 -14 10817.8 972.718   4 
   0  -2 -15 17269.7 1086.32   8 
   0  -2 -15 17137.2 1195.32   4 
   0  -2 -16 6694.03 707.216   8 
   0  -2 -16 6753.88 833.855   4 
   0  -2 -17 10551.2 836.434   8 
   0  -2 -17 9877.26 929.864   4 
   0  -2 -18 319.913 300.431   4 
   0  -2 -19 3875.40 531.467   4 
   0  -2 -20 5848.33 559.606   4 
   0  -2  21 7506.79 620.947   9 
   0  -1   0-48.9891 246.377   5 
   0  -1   1 274252. 1540.51   2 
   0  -1  -1 267078. 2400.16   5 
   0  -1  -2 215686. 2121.78   5 
   0  -1   2 218073. 2099.27   2 
   0  -1  -3 137369. 1714.57   5 
   0  -1   3 133094. 2088.74   2 
   0  -1   4 152703. 2556.41   2 
   0  -1   5 1954.78 482.720   2 
   0  -1   6 48122.3 1828.18   2 
   0  -1   7 10054.7 1000.22   2 
   0  -1   8 82465.4 2821.03   2 
   0  -1   9 44325.2 2261.27   2 
   0  -1  10 35189.2 2150.73   2 
   0  -1  11 6897.02 1171.71   2 
   0  -1  12 22368.9 1995.50   2 
   0  -1  13 28278.7 2296.46   2 
   0  -1 -13 30050.8 1309.53   8 
   0  -1 -13 29959.7 1510.43   4 
   0  -1 -14 2806.54 616.102   4 
   0  -1 -14 2175.93 457.981   8 
   0  -1  14 2954.87 1015.17   2 
   0  -1  15 18543.4 2194.14   2 
   0  -1 -15 16120.8 1006.69   8 
   0  -1 -15 17231.7 1280.44   4 
   0  -1 -16 12277.9 1160.65   4 
   0  -1 -17 1687.33 555.001   4 
   0  -1 -18 22049.2 1425.75   4 
   0  -1 -19 5610.92 754.825   4 
   0  -1 -20-446.493 386.835   4 
   0  -1 -21 5206.71 602.767   4 
   0  -1 -22 10458.8 670.247   4 
   0  -1  22 11742.5 672.353   9 
   0   0   2 29211.9 784.616   2 
   0   0   3 454.628 268.611   2 
   0   0   4 48189.1 1476.12   2 
   0   0   5 109021. 2510.06   2 
   0   0   6 669.990 513.417   2 
   0   0   7 265722. 4604.12   2 
   0   0   8 274842. 5059.12   2 
   0   0   9 81119.6 3023.34   2 
   0   0  10 12849.8 1391.90   2 
   0   0  11 3031.66 860.786   2 
   0   0  12 22645.7 2028.39   2 
   0   0  13 5831.62 1381.02   2 
   0   0 -13 7531.65 793.251   4 
   0   0  14 10628.1 1602.94   2 
   0   0 -14 12978.3 1061.75   4 
   0   0 -15 1473.43 507.869   4 
   0   0  15-244.204 874.954   2 
   0   0 -16 1351.84 534.974   4 
   0   0 -17-732.185 508.434   4 
   0   0 -18 428.546 510.914   4 
   0   0 -19 15852.1 1232.95   4 
   0   0 -20 8273.39 867.114   4 
   0   0 -21 953.191 406.643   4 
   0   0 -22 4061.46 502.606   4 
   0   1   1 274766. 1497.01   2 
   0   1   2 227052. 2127.93   2 
   0   1   3 142750. 2099.00   2 
   0   1   4 154546. 2569.92   2 
   0   1   5 1967.96 518.845   2 
   0   1   6 48512.2 1842.57   2 
   0   1   7 10946.8 1032.01   2 
   0   1   8 85968.3 2859.52   2 
   0   1   9 46825.7 2309.64   2 
   0   1  10 36548.6 2222.77   2 
   0   1  11 6291.50 1121.06   2 
   0   1  12 23693.6 2071.56   2 
   0   1 -13 32285.8 1565.27   4 
   0   1  13 30112.3 2361.11   2 
   0   1 -14 2891.95 586.844   4 
   0   1  14 3350.49 1035.59   2 
   0   1  15 19046.2 2081.74   2 
   0   1 -15 17704.3 1282.71   4 
   0   1 -16 12041.4 1145.36   4 
   0   1 -17 907.762 507.574   4 
   0   1 -18 24303.6 1496.95   4 
   0   1 -19 4363.57 712.362   4 
   0   1 -20 41.2820 391.326   4 
   0   1 -21 5164.31 623.056   4 
   0   1 -22 11455.2 713.573   4 
   0   2   4 153709. 2380.47   2 
   0   2   5 32524.4 1307.36   2 
   0   2   6 36044.9 1528.83   2 
   0   2   7 16283.3 1167.68   2 
   0   2   8 6874.71 889.739   2 
   0   2   9 19142.1 1522.42   2 
   0   2  10 58679.2 2716.72   2 
   0   2  11 279.529 429.005   2 
   0   2  12 4537.02 1040.33   2 
   0   2 -12 2679.37 513.705   4 
   0   2 -13 27022.5 1417.62   4 
   0   2 -14 10261.5 964.778   4 
   0   2 -15 18386.7 1257.18   4 
   0   2 -16 8277.65 897.820   4 
   0   2 -17 10630.2 971.558   4 
   0   2 -18 1150.39 415.051   4 
   0   2 -19 4243.57 590.588   4 
   0   2 -20 5050.47 548.418   4 
   0   3   9 10171.9 874.220   7 
  -1  -6  10 3309.11 368.223   8 
   1  -6 -10 3645.23 378.070   8 
  -1  -6   9 2282.11 381.713   8 
   1  -6  -9 1423.02 303.100   8 
  -1  -6   8 7724.38 651.426   8 
   1  -6  -8 8739.50 631.395   8 
   1  -6  -7-113.435 301.493   8 
  -1  -6   7 262.614 315.650   8 
   1  -6  -6 2522.49 481.993   8 
  -1  -6   6 2267.83 498.073   8 
   1  -6  -5 5788.82 640.471   8 
  -1  -6   5 6167.20 718.174   8 
   1  -6  -4 2499.62 505.368   8 
  -1  -6   4 3446.36 600.802   8 
   1  -6  -3 4189.96 614.335   8 
  -1  -6   3 3566.57 663.912   8 
  -1  -6   2 6400.98 758.915   8 
   1  -6  -2 7787.60 753.660   8 
   1  -6  -1 4289.71 646.647   8 
  -1  -6   1 3443.35 658.118   8 
  -1  -6   0 4676.42 718.829   8 
   1  -6   0 5871.33 694.722   8 
   1  -6   1 20759.6 1171.55   8 
  -1  -6  -1 22288.8 1249.59   8 
   1  -6   2 8730.97 757.880   8 
  -1  -6  -2 8259.56 826.086   8 
  -1  -6  -3 3424.60 594.483   8 
   1  -6   3 3708.28 569.464   8 
   1  -6   4 1575.32 432.674   8 
  -1  -6  -4 2086.14 495.312   8 
   1  -6   5 5983.70 612.564   8 
  -1  -6  -5 5092.75 610.615   8 
  -1  -6  -6 661.148 338.613   8 
   1  -6   6 339.510 299.027   8 
  -1  -6  -7 3620.76 489.241   8 
   1  -6   7 3942.35 432.747   8 
  -1  -6  -8 4995.79 479.059   8 
  -1  -6  -9 274.720 179.018   8 
   1  -5 -15 1696.21 286.980   8 
   1  -5 -14 9282.24 615.544   8 
   1  -5 -13 3057.22 477.615   8 
   1  -5 -12 1992.47 447.335   8 
   1  -5 -11 6700.61 741.514   8 
   1  -5 -10 13107.1 992.267   8 
   1  -5  -9 4834.72 732.560   8 
   1  -5  -8 8403.12 899.043   8 
   1  -5  -7 11166.9 1028.50   8 
   1  -5  -6 6534.18 868.649   8 
   1  -5  -5 6206.70 834.926   8 
   1  -5  -4 4861.87 832.364   8 
   1  -5  -3 3009.54 720.876   8 
   1  -5  -2 1475.06 632.972   8 
   1  -5  -2 3072.48 530.303   9 
   1  -5  -1 35837.6 1776.10   8 
   1  -5  -1 39395.5 1677.32   9 
   1  -5   0 66882.9 2156.36   9 
   1  -5   0 58861.6 2262.38   8 
   1  -5   1 19776.9 1363.15   8 
  -1  -5  -1 21093.1 1431.52   8 
   1  -5   1 21713.7 1304.66   9 
   1  -5   2 15255.1 1099.59   9 
  -1  -5  -2 17384.5 1305.53   8 
   1  -5   2 15230.8 1189.87   8 
   1  -5   3 13696.4 1070.65   9 
  -1  -5  -3 13786.6 1157.97   8 
  -1  -5  -4 24249.6 1473.41   8 
   1  -5   4 23996.7 1377.38   9 
  -1  -5  -5-152.129 514.688   8 
   1  -5   5 503.548 483.526   9 
   1  -5   6 19080.2 1257.91   9 
  -1  -5  -6 20247.3 1309.03   8 
   1  -5   7 6876.80 851.885   9 
  -1  -5  -7 6371.98 799.880   8 
  -1  -5  -8 7018.11 805.725   8 
   1  -5   8 7593.43 850.635   9 
   1  -5   9 3152.22 627.143   9 
  -1  -5  -9 3867.49 623.421   8 
  -1  -5 -10 11129.4 855.624   8 
   1  -5  10 10105.2 914.911   9 
   1  -5  11 14016.2 1001.91   9 
  -1  -5 -11 14331.5 882.629   8 
  -1  -5 -12 2591.29 416.258   8 
   1  -5  12 2297.63 516.861   9 
   1  -5  13 10874.0 788.450   9 
  -1  -5 -13 9834.38 608.560   8 
   1  -5  14 2557.48 410.827   9 
  -1  -4  17 627.975 319.927   9 
   1  -4 -17 344.421 248.826   8 
  -1  -4  16 10166.7 796.693   9 
   1  -4 -16 11254.6 761.669   8 
   1  -4 -15 1168.90 396.326   8 
  -1  -4  15 937.260 387.359   9 
   1  -4 -14 7040.56 734.022   8 
  -1  -4  14 6590.37 775.257   9 
  -1  -4  13 1601.89 538.623   9 
   1  -4 -13 1515.60 529.368   8 
   1  -4 -12 14312.1 1099.15   8 
  -1  -4  12 14396.3 1068.69   9 
  -1  -4  11 6165.85 734.618   9 
   1  -4 -11 5547.38 765.906   8 
  -1  -4  10 2296.75 495.558   9 
   1  -4 -10 2200.81 569.927   8 
   1  -4  -9 11889.8 1065.45   8 
  -1  -4   9 12418.0 1040.09   9 
   1  -4  -8 6800.24 864.895   8 
  -1  -4   8 6070.24 1293.98   5 
  -1  -4   8 6364.10 761.850   9 
   1  -4  -7 3297.51 664.640   8 
  -1  -4   7 2881.87 571.635   9 
  -1  -4   7 3365.91 948.432   5 
   1  -4  -6 12394.2 1074.50   8 
  -1  -4   6 12019.8 1523.24   5 
   1  -4  -5 16323.5 1182.50   8 
  -1  -4   5 14752.8 1665.18   5 
   1  -4  -4 10718.7 952.019   8 
   1  -4  -4 10977.7 1212.24   5 
  -1  -4   4 11620.1 1450.38   5 
   1  -4  -4 12067.6 914.433   9 
   1  -4  -3 1033.38 424.172   9 
  -1  -4   3 1446.99 637.619   5 
   1  -4  -3 1196.08 578.308   5 
   1  -4  -3 1512.63 456.283   8 
   1  -4  -2 43910.9 1799.77   8 
  -1  -4   2 47332.8 2512.84   5 
   1  -4  -2 46560.6 1749.67   9 
   1  -4  -2 41040.9 2310.74   5 
   1  -4  -1 12534.6 1359.46   5 
  -1  -4   1 9702.75 1197.47   5 
   1  -4  -1 11959.1 923.918   9 
   1  -4  -1 10802.6 960.411   8 
   1  -4   0 8056.35 779.192   9 
  -1  -4   0 8569.91 1055.65   5 
   1  -4   0 10947.7 1313.11   5 
   1  -4   1 7789.48 821.142   9 
   1  -4   1 8097.22 1185.17   5 
   1  -4   2 33223.4 1577.28   9 
   1  -4   2 29296.2 2139.89   5 
  -1  -4  -3 7346.46 793.747   8 
   1  -4   3 8816.56 1247.72   5 
   1  -4   3 6167.33 760.746   9 
   1  -4   4 10043.1 1398.26   5 
  -1  -4  -4 7970.53 841.520   8 
   1  -4   4 8759.97 849.569   9 
   1  -4   5 32419.6 2413.57   5 
   1  -4   5 27482.6 1490.81   9 
  -1  -4  -5 29813.3 1530.51   8 
  -1  -4  -6 3993.85 651.109   8 
   1  -4   6 3575.76 677.469   9 
   1  -4   6 1944.57 907.734   5 
   1  -4   7 5987.20 1220.00   5 
  -1  -4  -7 3768.79 654.173   8 
   1  -4   7 4145.21 681.607   9 
   1  -4   8 23521.3 2135.20   5 
   1  -4   8 22048.8 1440.32   9 
  -1  -4  -8 20490.4 1277.03   8 
  -1  -4  -9 25487.9 1402.54   8 
   1  -4   9 25347.6 1552.05   9 
  -1  -4 -10 6945.45 753.992   8 
   1  -4  10 5944.99 839.419   9 
   1  -4  11 15745.8 1259.14   9 
  -1  -4 -11 18004.9 1143.80   8 
   1  -4  12 2909.88 711.752   9 
  -1  -4 -12 3343.70 580.128   8 
  -1  -4 -13 5417.79 610.045   8 
   1  -4  13 5511.18 794.245   9 
   1  -4  14 954.818 502.514   9 
  -1  -4 -14 423.606 280.818   8 
  -1  -4 -15 1683.21 360.371   8 
   1  -4  15 1833.47 537.116   9 
   1  -4  16-1.56600 339.255   9 
   1  -4  17 776.592 358.719   9 
   1  -4  18 2320.52 342.803   9 
  -1  -3  20 4254.05 464.358   9 
  -1  -3  19 1122.59 390.678   9 
  -1  -3  18 955.246 431.182   9 
   1  -3 -17 6404.32 706.441   8 
  -1  -3  17 6123.81 793.479   9 
   1  -3 -16 15026.1 1024.68   8 
   1  -3 -15 8680.30 854.317   8 
   1  -3 -14 9.46632 385.788   8 
   1  -3 -13 1595.88 531.822   8 
   1  -3 -12 9655.61 915.792   8 
  -1  -3  12 10008.5 1469.65   5 
  -1  -3  11 6546.92 1217.38   5 
   1  -3 -11 5629.63 740.274   8 
   1  -3 -10 27769.8 1428.74   8 
  -1  -3  10 29565.6 2256.87   5 
  -1  -3   9 14324.7 1554.11   5 
   1  -3  -9 13600.2 1019.89   8 
   1  -3  -8 253.031 394.735   8 
  -1  -3   8-11.8744 622.219   5 
   1  -3  -7 15540.1 1011.38   8 
  -1  -3   7 17621.9 1607.33   5 
  -1  -3   6 7803.31 1113.55   5 
   1  -3  -6 6617.00 833.271   5 
  -1  -3   5 467.697 588.346   5 
   1  -3  -5 778.476 456.647   5 
  -1  -3   4 48911.0 2343.95   5 
   1  -3  -4 49411.0 2066.55   5 
   1  -3  -3 165343. 3747.54   5 
  -1  -3   3 161610. 4027.07   5 
  -1  -3   2 11965.5 1142.24   5 
   1  -3  -2 9993.17 1036.64   5 
   1  -3  -1 32807.8 1768.72   5 
  -1  -3   1 35569.5 1768.00   5 
   1  -3   0 30609.3 1749.89   5 
  -1  -3   0 28668.1 1542.46   5 
   1  -3   1 10405.0 1142.67   5 
  -1  -3  -1 10053.3 922.591   5 
   1  -3   2 13304.2 1291.99   5 
  -1  -3  -2 13431.4 999.611   5 
  -1  -3  -3 169387. 3178.22   5 
   1  -3   3 165665. 4256.79   5 
   1  -3   4 63097.5 2734.33   5 
   1  -3   5 4496.38 887.110   5 
   1  -3   6 13916.5 1393.16   5 
   1  -3   7 7356.29 1097.71   5 
   1  -3   7 7960.06 761.291   9 
   1  -3   8 4334.48 911.347   5 
  -1  -3  -8 4396.61 561.329   8 
   1  -3   8 3152.21 522.186   9 
   1  -3   9 13385.6 1050.14   9 
  -1  -3  -9 12003.0 910.667   8 
   1  -3   9 12920.6 1456.20   5 
   1  -3  10 25069.7 1462.87   9 
   1  -3  10 24523.9 2064.68   5 
  -1  -3 -10 23379.4 1258.08   8 
  -1  -3 -11-465.388 342.138   8 
   1  -3  11-66.9822 412.982   9 
   1  -3  11-541.646 518.291   5 
  -1  -3 -12 7895.48 762.580   8 
   1  -3  12 8885.14 1477.23   5 
   1  -3  12 6910.99 881.266   9 
   1  -3  13 6541.09 922.718   9 
  -1  -3 -13 6692.42 685.452   8 
   1  -3  14 8537.05 1011.43   9 
  -1  -3 -14 9496.01 786.866   8 
   1  -3  15 4274.35 741.650   9 
  -1  -3 -15 4137.29 543.686   8 
   1  -3  16 15417.7 1197.99   9 
  -1  -3 -16 13368.3 823.364   8 
   1  -3  17 1502.15 508.816   9 
   1  -3  18 1558.09 478.028   9 
   1  -3  19 5050.74 568.677   9 
   1  -3  20 7368.23 539.566   9 
  -1  -2  21 4873.35 501.411   9 
   1  -2 -20 116.714 235.751   4 
   1  -2 -19 19223.8 1069.67   4 
   1  -2 -18 5266.43 646.310   4 
   1  -2 -17 6631.54 809.447   4 
   1  -2 -17 6856.69 765.712   8 
   1  -2 -16 3373.73 597.065   8 
   1  -2 -16 2853.05 628.422   4 
   1  -2 -15 12698.7 998.206   8 
   1  -2 -15 12547.2 1031.51   4 
   1  -2 -14 20887.0 1241.17   8 
   1  -2 -14 22505.5 1353.01   4 
   1  -2 -13 36034.9 1634.76   4 
  -1  -2  13 35725.9 2552.57   2 
   1  -2 -13 35196.8 1549.17   8 
   1  -2 -12 88468.4 2350.51   8 
   1  -2 -12 79244.8 2337.18   4 
  -1  -2  12 79509.0 3584.66   2 
   1  -2 -11 32603.6 1407.78   8 
  -1  -2  11 33754.9 2304.47   2 
  -1  -2  10 21585.1 1765.44   2 
  -1  -2   9 26372.0 1776.59   2 
  -1  -2   8 3138.39 712.877   2 
  -1  -2   7 1313.89 521.431   2 
  -1  -2   6 22820.3 1334.56   2 
  -1  -2   5 8766.08 774.877   2 
   1  -2  -5 9873.54 834.383   5 
   1  -2  -4 58881.1 1839.04   5 
  -1  -2   4 58538.4 1703.38   2 
   1  -2  -3 192452. 3252.04   5 
  -1  -2   3 182723. 2604.21   2 
  -1  -2   2 44488.3 1090.97   2 
   1  -2  -2 44409.7 1604.18   5 
   1  -2  -1 26385.1 1285.77   5 
  -1  -2   1 25214.9 682.420   2 
  -1  -2   0 22744.7 577.723   2 
   1  -2   0 24378.4 1261.07   5 
  -1  -2   0 23129.2 1076.32   5 
   1  -2   1 45518.6 1726.85   5 
  -1  -2  -1 45399.3 1391.81   5 
   1  -2   1 42940.4 790.857   1 
   1  -2   2 25312.6 733.485   1 
  -1  -2  -2 25923.7 999.945   5 
   1  -2   2 24496.2 1321.81   5 
   1  -2   3 14745.2 670.452   1 
  -1  -2  -3 14741.1 708.810   5 
  -1  -2  -4 3233.68 326.875   5 
   1  -2   4 3423.22 791.822   5 
   1  -2   4 2774.31 395.381   1 
   1  -2   5 16240.4 1210.64   5 
   1  -2   5 17654.7 933.215   1 
   1  -2   6 563.589 461.728   5 
   1  -2   6 855.152 253.128   1 
   1  -2   7 5544.27 833.094   5 
   1  -2   8 3009.91 704.409   5 
   1  -2   9 2944.79 749.805   5 
   1  -2  10 2411.20 660.207   5 
  -1  -2 -11 33532.2 1343.79   8 
   1  -2  11 36158.3 2190.80   5 
  -1  -2 -12 64357.8 2107.27   4 
   1  -2  12 65465.0 3026.12   5 
  -1  -2 -12 64579.2 1880.14   8 
  -1  -2 -13 57373.5 2052.92   4 
  -1  -2 -13 58459.5 1823.32   8 
  -1  -2 -14 9585.44 904.741   4 
  -1  -2 -14 9837.97 800.066   8 
  -1  -2 -15 19607.7 1281.64   4 
  -1  -2 -15 19879.2 1082.26   8 
  -1  -2 -16 4571.91 683.097   4 
  -1  -2 -17 7200.68 778.759   4 
  -1  -2 -18 12064.4 927.067   4 
   1  -2  19 5569.66 681.336   9 
  -1  -2 -19 6424.92 671.840   4 
   1  -2  20 2529.21 428.471   9 
  -1  -2 -20 2652.75 388.152   4 
   1  -2  21 5689.01 485.633   9 
   1  -1 -22 235.521 223.006   4 
   1  -1 -21 1548.41 391.282   4 
   1  -1 -20 8934.07 843.587   4 
   1  -1 -19 5557.43 770.812   4 
   1  -1 -18 689.218 534.338   4 
   1  -1 -17 442.465 440.066   4 
   1  -1 -16 4380.88 790.719   4 
   1  -1 -15 1086.25 467.177   8 
   1  -1 -15 791.357 426.481   4 
  -1  -1  15 1999.74 1202.59   2 
   1  -1 -14 6171.96 799.474   4 
   1  -1 -14 6243.10 710.319   8 
  -1  -1  14 5421.26 1306.62   2 
  -1  -1  13 37243.7 2757.37   2 
   1  -1 -13 43439.9 1623.99   8 
   1  -1 -13 38550.8 1727.93   4 
  -1  -1  12 24335.8 2129.06   2 
   1  -1 -12 26722.6 1228.74   8 
   1  -1 -12 26979.0 1379.25   4 
  -1  -1  11 7590.63 1234.12   2 
  -1  -1  10 54738.9 2743.41   2 
  -1  -1   9 222183. 5089.46   2 
  -1  -1   8 14009.5 1266.44   2 
  -1  -1   7 4146.36 829.722   2 
  -1  -1   6 64413.1 2168.88   2 
  -1  -1   5 53904.1 1818.88   2 
   1  -1  -4 217942. 2874.05   5 
  -1  -1   4 218510. 3225.76   2 
  -1  -1   3 42034.5 1298.93   2 
   1  -1  -3 41773.7 1251.09   5 
  -1  -1   2 368633. 3362.17   2 
   1  -1  -1 491388. 3108.47   1 
   1  -1   0 678211. 3527.49   1 
   1  -1   1 257670. 2291.94   1 
  -1  -1  -2 2383.18 207.887   5 
   1  -1   2 2080.24 312.481   1 
   1  -1   3 125602. 1977.60   1 
  -1  -1  -3 125940. 850.254   5 
   1  -1   4 38668.1 1330.36   5 
   1  -1   5 8466.97 731.994   5 
   1  -1   6 42158.0 1793.58   2 
   1  -1   6 40237.6 1498.07   5 
   1  -1   7 16288.5 1284.03   2 
   1  -1   8 8431.57 1095.97   2 
   1  -1   9 85163.3 3140.37   2 
   1  -1  10 24406.5 1856.27   2 
   1  -1  10 24929.9 1443.61   5 
   1  -1  11 12923.2 1122.41   5 
  -1  -1 -12 16115.4 1106.07   4 
  -1  -1 -13 15262.3 1101.38   4 
  -1  -1 -14 6138.46 813.906   4 
  -1  -1 -15 20602.8 1374.13   4 
  -1  -1 -16 30732.5 1677.80   4 
  -1  -1 -17 5190.32 798.305   4 
  -1  -1 -18 668.497 474.454   4 
  -1  -1 -19 16933.8 1177.05   4 
  -1  -1 -20 2721.79 522.996   4 
   1  -1  21 4942.23 494.438   9 
  -1  -1 -21 5445.88 573.177   4 
  -1  -1 -22 5769.14 495.970   4 
   1   0 -22 7126.67 627.400   4 
   1   0 -21 409.921 355.407   4 
   1   0 -20 1416.70 499.267   4 
   1   0 -19 3594.30 746.062   4 
   1   0 -18 747.338 522.880   4 
   1   0 -17 924.999 494.933   4 
   1   0 -16 16871.3 1296.43   4 
   1   0 -15 12738.7 1136.94   4 
  -1   0  15 8511.58 1635.12   2 
  -1   0  14 7672.52 1475.16   2 
   1   0 -14 11416.9 1026.48   4 
   1   0 -13 8718.31 876.105   4 
  -1   0  13 8497.75 1446.40   2 
  -1   0  12 36513.2 2584.89   2 
  -1   0  11 82147.6 3559.48   2 
  -1   0  10 10770.4 1374.38   2 
  -1   0   9 151835. 4178.81   2 
  -1   0   8 298806. 5438.90   2 
  -1   0   7 15732.1 1271.19   2 
  -1   0   6 16829.4 1184.06   2 
  -1   0   5 46022.8 1681.14   2 
  -1   0   4 151452. 2649.03   2 
  -1   0   3 354597. 3562.65   2 
  -1   0   2 25958.1 889.466   2 
   1   0  -1 80826.3 1264.67   1 
   1   0   0 58221.3 1044.50   1 
   1   0   0 59259.4 892.139   5 
   1   0   1 1602.33 257.641   1 
   1   0   1 1403.32 159.154   5 
   1   0   2 12788.2 603.267   1 
   1   0   2 13148.5 391.021   5 
   1   0   3 1680.43 209.310   5 
   1   0   4 2264.91 581.662   2 
   1   0   5 221247. 3615.80   2 
   1   0   6 2175.20 662.227   2 
   1   0   7 15945.9 1261.56   2 
   1   0   8 237168. 4785.56   2 
   1   0   9 119187. 3699.81   2 
   1   0  10 3161.07 892.295   2 
   1   0  11 561.503 591.431   2 
   1   0  12 11991.4 1577.19   2 
  -1   0 -13 2127.02 501.194   4 
  -1   0 -14 36133.2 1744.72   4 
  -1   0 -15 4397.28 734.162   4 
  -1   0 -16 1152.36 585.771   4 
  -1   0 -17 22163.7 1480.18   4 
  -1   0 -18 16675.0 1299.54   4 
  -1   0 -19 2347.63 613.636   4 
  -1   0 -20 265.674 370.340   4 
  -1   0 -21 8106.24 760.949   4 
  -1   0 -22 893.418 295.167   4 
   1   1 -22 274.066 275.622   4 
   1   1 -21 1309.57 418.944   4 
   1   1 -20 8449.73 820.115   4 
   1   1 -19 6008.43 791.939   4 
   1   1 -18 780.965 540.225   4 
   1   1 -17 1184.00 551.889   4 
   1   1 -16 5012.89 865.119   4 
  -1   1  15 377.323 893.763   2 
   1   1 -15 640.025 463.342   4 
  -1   1  14 5477.76 1160.31   2 
   1   1 -14 6100.15 780.283   4 
  -1   1  13 41345.7 2846.07   2 
   1   1 -13 41597.2 1784.97   4 
  -1   1  12 23980.4 2082.07   2 
   1   1 -12 28121.0 1405.96   4 
  -1   1  11 7826.78 1274.55   2 
  -1   1  10 60745.0 2877.30   2 
  -1   1   9 242440. 5324.97   2 
  -1   1   8 16579.2 1347.90   2 
  -1   1   7 3209.00 743.599   2 
  -1   1   6 66250.2 2203.95   2 
  -1   1   5 56692.4 1849.56   2 
  -1   1   4 221973. 3244.39   2 
  -1   1   3 46523.6 1353.69   2 
  -1   1   2 373423. 3344.38   2 
   1   1  -1 493271. 3130.49   1 
   1   1   0 672637. 3519.41   1 
   1   1   1 267536. 2333.97   1 
   1   1   2 2355.56 323.009   1 
   1   1   3 124472. 1977.22   1 
   1   1   6 46014.1 1845.18   2 
   1   1   7 16259.4 1253.51   2 
   1   1   8 10159.8 1072.14   2 
   1   1   9 94883.8 3286.00   2 
   1   1  10 24619.5 1825.96   2 
  -1   1 -12 17523.3 1141.57   4 
  -1   1 -13 14311.8 1095.50   4 
  -1   1 -14 7048.58 858.514   4 
  -1   1 -15 20971.6 1367.94   4 
  -1   1 -16 31822.0 1713.19   4 
  -1   1 -17 3905.26 750.752   4 
  -1   1 -18 1679.17 551.319   4 
  -1   1 -19 15472.2 1136.62   4 
  -1   1 -20 2529.10 549.305   4 
  -1   1 -21 5472.72 585.466   4 
  -1   1 -22 5436.76 483.055   4 
   1   2 -20 952.691 342.349   4 
   1   2 -19 18840.0 1081.01   4 
   1   2 -18 5848.67 737.567   4 
   1   2 -17 6469.34 772.865   4 
   1   2 -16 3476.51 675.382   4 
   1   2 -15 13811.8 1103.65   4 
   1   2 -14 20829.9 1318.91   4 
  -1   2  14 19026.0 2107.25   2 
  -1   2  13 34714.5 2512.29   2 
   1   2 -13 37427.1 1680.49   4 
   1   2 -12 79360.5 2348.37   4 
  -1   2  12 81990.2 3668.50   2 
  -1   2  11 35043.4 2284.07   2 
  -1   2  10 25821.8 1901.60   2 
  -1   2   9 25231.6 1746.60   2 
  -1   2   8 1839.90 511.704   2 
  -1   2   7 2085.91 499.175   2 
  -1   2   6 25691.7 1411.17   2 
  -1   2   5 9257.29 818.493   2 
  -1   2   4 61586.2 1717.63   2 
  -1   2   3 192506. 2644.87   2 
  -1   2   2 49042.7 1119.56   2 
  -1   2   1 24892.7 665.991   2 
  -1   2   0 22785.2 576.242   2 
   1   2   1 42368.6 797.865   1 
   1   2   2 25068.4 747.570   1 
   1   2   3 14530.1 664.476   1 
   1   2   4 4063.28 445.197   1 
   1   2   5 18853.6 975.220   1 
   1   2   6 657.667 332.018   1 
   1   2  11 36971.3 1752.41   7 
   1   2  12 73431.0 2529.16   7 
  -1   2 -12 67245.7 2146.89   4 
   1   2  13 56822.9 2903.38   1 
  -1   2 -13 59912.9 2090.40   4 
  -1   2 -14 10179.7 937.005   4 
   1   2  14 9398.59 1289.05   1 
  -1   2 -15 19938.7 1285.24   4 
  -1   2 -16 3975.91 639.572   4 
  -1   2 -17 9004.47 850.852   4 
  -1   2 -18 11923.1 930.494   4 
  -1   2 -19 4928.28 630.709   4 
  -1   2 -20 2073.99 401.584   4 
   1   3   8 2737.63 496.250   7 
   1   3   9 11297.5 1010.90   7 
   1   3  10 25976.6 1523.54   7 
   1   3  11 909.010 446.561   7 
   1   4   9 26837.3 1499.41   7 
   2  -6  -9 808.667 234.380  10 
   2  -6  -9 298.257 185.651   8 
  -2  -6   9 229.881 209.650   8 
   2  -6  -8 4968.80 449.201   8 
   2  -6  -8 4211.94 457.035  10 
  -2  -6   8 4096.16 498.560   8 
   2  -6  -7 7332.07 593.899  10 
   2  -6  -7 7295.38 561.079   8 
  -2  -6   7 6651.53 635.263   8 
   2  -6  -6 427.673 297.923   8 
   2  -6  -6-318.115 272.040  10 
  -2  -6   6-238.895 415.441   8 
   2  -6  -5 3879.66 471.662  10 
  -2  -6   5 3607.49 549.374   8 
   2  -6  -5 3861.25 508.195   8 
   2  -6  -4 4144.12 494.756  10 
   2  -6  -4 4999.73 546.587   8 
  -2  -6   4 5241.81 658.811   8 
   2  -6  -3 4300.25 486.938  10 
   2  -6  -3 5321.98 577.378   8 
  -2  -6   3 4858.12 658.807   8 
   2  -6  -2 2541.31 432.693   8 
  -2  -6   2 2784.32 550.103   8 
   2  -6  -1 9618.26 740.324   8 
  -2  -6   1 9826.12 847.074   8 
   2  -6   0 9515.05 729.779   8 
  -2  -6   0 9591.86 840.805   8 
   2  -6   1 2657.79 444.367   8 
  -2  -6  -1 3014.78 541.754   8 
  -2  -6  -2 2766.56 517.244   8 
   2  -6   2 3186.84 455.223   8 
   2  -6   2 2584.30 435.001   9 
  -2  -6  -3 2294.88 480.893   8 
   2  -6   3 1785.38 400.664   9 
   2  -6   3 2002.38 334.277   8 
  -2  -6  -4 3488.21 474.701   8 
   2  -6   4 3746.40 491.654   9 
   2  -6   5 3988.62 484.776   9 
  -2  -6  -5 4426.33 497.183   8 
  -2  -6  -6 4252.15 443.201   8 
   2  -6   6 3486.99 436.557   9 
  -2  -6  -7 5469.96 445.225   8 
   2  -6   7 5279.83 495.451   9 
   2  -6   8 1453.40 285.446   9 
   2  -5 -14 1569.13 295.398   8 
   2  -5 -13 5590.58 506.863   8 
   2  -5 -12 4543.95 549.574   8 
   2  -5 -11 834.697 369.395   8 
   2  -5 -10 2291.65 497.078   8 
   2  -5  -9 7942.25 794.677   8 
   2  -5  -8 4752.19 679.221   8 
   2  -5  -7 911.372 464.040   8 
   2  -5  -6 14216.2 1092.11   8 
   2  -5  -5 1593.18 555.052   8 
   2  -5  -4 1932.27 536.344   8 
   2  -5  -3 14066.6 1117.00   8 
   2  -5  -2 26061.2 1425.35   9 
   2  -5  -2 22769.3 1378.88   8 
   2  -5  -1 19766.2 1284.64   9 
   2  -5  -1 19390.2 1291.16   8 
   2  -5   0 17374.5 1190.20   8 
   2  -5   0 15791.1 1159.82   9 
   2  -5   1 5172.72 758.777   9 
   2  -5   1 5689.77 724.981   8 
  -2  -5  -1 6324.98 848.175   8 
  -2  -5  -2 839.824 441.514   8 
   2  -5   2 129.914 392.970   9 
   2  -5   2-246.737 387.953   8 
   2  -5   3 4814.64 763.004   9 
   2  -5   3 4034.35 670.572   8 
  -2  -5  -3 3740.05 655.804   8 
  -2  -5  -4 13851.6 1058.62   8 
   2  -5   4 14681.9 1157.14   9 
   2  -5   4 12261.3 967.809   8 
  -2  -5  -5 6142.04 760.861   8 
   2  -5   5 6104.77 723.014   8 
   2  -5   5 6193.24 819.172   9 
   2  -5   6 1806.54 571.942   9 
  -2  -5  -6 1783.45 508.122   8 
  -2  -5  -7 5430.07 684.658   8 
   2  -5   7 4551.90 723.724   9 
   2  -5   8 9937.08 962.863   9 
  -2  -5  -8 9351.97 789.398   8 
   2  -5   9 3614.25 647.660   9 
  -2  -5  -9 3663.29 540.968   8 
   2  -5  10 563.283 431.978   9 
  -2  -5 -10-222.651 254.805   8 
   2  -5  11 3706.26 614.183   9 
   2  -5  12 2867.33 492.697   9 
   2  -5  13 1571.14 362.003   9 
   2  -5  14 3119.81 402.505   9 
   2  -4 -17 5074.40 474.430   8 
   2  -4 -16 3167.04 465.146   8 
  -2  -4  16 2732.58 420.968   9 
  -2  -4  15 3862.42 486.643   9 
   2  -4 -15 2848.08 501.259   8 
  -2  -4  14 3180.58 508.478   9 
   2  -4 -14 3202.31 574.465   8 
   2  -4 -13 2685.37 569.196   8 
  -2  -4  13 2530.59 489.010   9 
   2  -4 -12 16723.9 1148.01   8 
   2  -4 -11 15787.2 1135.99   8 
   2  -4 -10 10644.7 1003.31   8 
   2  -4  -9 7084.52 856.621   8 
   2  -4  -8 608.986 479.021   8 
   2  -4  -7 24095.0 1412.01   8 
  -2  -4   7 26009.4 2166.38   5 
   2  -4  -6 9231.09 908.871   8 
  -2  -4   6 8753.25 1260.63   5 
   2  -4  -5 1097.88 476.819   8 
   2  -4  -5 1169.22 504.033   5 
  -2  -4   4 9592.27 1325.15   5 
   2  -4  -4 7978.02 860.601   8 
   2  -4  -4 6016.51 1070.98   5 
   2  -4  -4 7651.34 803.184   9 
   2  -4  -3 6175.89 1071.31   5 
   2  -4  -3 5954.72 739.555   9 
  -2  -4   3 6282.54 1005.24   5 
   2  -4  -3 4776.32 688.883   8 
   2  -4  -2 611.397 434.432   8 
   2  -4  -2 712.571 450.681   9 
   2  -4  -2-313.207 494.482   5 
   2  -4  -1 27134.7 2052.14   5 
   2  -4  -1 27101.3 1443.54   8 
   2  -4  -1 26701.8 1411.07   9 
   2  -4   0 40270.2 1740.18   9 
   2  -4   0 39254.5 1709.24   8 
   2  -4   0 40003.8 2461.45   5 
   2  -4   1 54863.1 2905.74   5 
   2  -4   1 51341.1 1990.53   9 
   2  -4   1 52605.6 1917.71   8 
   2  -4   2 42025.5 2660.89   5 
   2  -4   2 43809.7 1861.28   9 
   2  -4   3 28240.3 2227.40   5 
   2  -4   3 26669.6 1498.05   9 
  -2  -4  -3 26350.6 1423.37   8 
   2  -4   4 808.715 471.747   9 
  -2  -4  -4 210.148 368.542   8 
   2  -4   5 1674.20 584.060   5 
  -2  -4  -5 965.426 396.342   8 
   2  -4   5 315.912 426.162   9 
   2  -4   6 11566.0 1474.60   5 
  -2  -4  -6 11561.0 959.336   8 
   2  -4   6 9732.33 981.894   9 
   2  -4   7 4921.25 807.344   9 
  -2  -4  -7 4508.50 627.815   8 
   2  -4   8 1606.06 540.245   9 
  -2  -4  -8 950.809 367.881   8 
  -2  -4  -9 11388.2 908.376   8 
   2  -4   9 12678.6 1128.54   9 
  -2  -4 -10 5375.42 643.242   8 
   2  -4  10 5395.33 852.146   9 
   2  -4  11 1148.29 552.013   9 
   2  -4  12 10973.7 1044.31   9 
   2  -4  13 29683.0 1568.03   9 
   2  -4  14 4784.20 715.778   9 
   2  -4  15 4058.43 606.265   9 
   2  -4  16 2544.42 483.559   9 
   2  -4  17 523.832 264.870   9 
  -2  -3  19 2656.22 414.739   9 
  -2  -3  18 3238.79 498.706   9 
   2  -3 -17 2962.63 508.133   8 
   2  -3 -16 11258.1 921.460   8 
   2  -3 -15 11002.9 944.043   8 
   2  -3 -14 18143.7 1186.39   8 
   2  -3 -13 6448.46 801.507   8 
   2  -3 -12 45028.5 1826.16   8 
   2  -3 -11 20784.6 1270.47   8 
   2  -3 -10 7618.35 807.860   8 
   2  -3  -9 16867.8 1126.44   8 
   2  -3  -8 5575.08 676.776   8 
   2  -3  -7 7259.68 752.437   8 
   2  -3  -6 26292.3 1697.62   5 
   2  -3  -6 27549.5 1310.54   8 
   2  -3  -5 16650.4 1371.89   5 
   2  -3  -4 7710.88 1000.38   5 
  -2  -3   3 39637.9 2051.93   5 
   2  -3  -3 34827.0 1933.57   5 
   2  -3  -2 34254.2 1927.85   5 
  -2  -3   2 35788.0 1874.37   5 
   2  -3  -1 7313.27 1013.09   5 
  -2  -3   1 8416.09 915.704   5 
   2  -3   0 61949.7 2621.89   5 
  -2  -3   0 63534.4 2226.54   5 
   2  -3   1 18768.4 1549.36   5 
   2  -3   2 40237.8 2195.92   5 
   2  -3   3 4638.42 914.410   5 
   2  -3   4 9615.75 1195.14   5 
   2  -3   5 28624.8 1961.61   5 
   2  -3   5 27346.6 1360.43   9 
   2  -3   6 3078.31 529.589   9 
   2  -3   6 3266.40 814.513   5 
   2  -3   7 6826.26 789.330   9 
   2  -3   7 6684.53 696.006   6 
   2  -3   7 6236.83 1056.46   5 
   2  -3   8 24455.5 1347.73   6 
   2  -3   8 23666.1 1879.99   5 
   2  -3   8 23528.9 1390.66   9 
   2  -3   9 6361.81 779.030   6 
   2  -3   9 5126.65 1054.88   5 
   2  -3   9 5843.19 776.254   9 
   2  -3  10 2820.73 614.431   9 
   2  -3  10 4389.16 933.080   5 
   2  -3  11 43744.6 1978.14   9 
   2  -3  11 47531.5 2732.20   5 
   2  -3  12 15307.3 1226.99   9 
   2  -3  13 34086.8 1782.68   9 
   2  -3  14 4209.55 756.372   9 
   2  -3  15 2607.18 633.902   9 
   2  -3  16 451.680 441.813   9 
   2  -3  17 3697.30 594.412   9 
   2  -3  18 9486.93 738.864   9 
   2  -3  19 1751.21 328.342   9 
   2  -2 -20 3857.32 440.864   4 
   2  -2 -19 2052.91 398.514   4 
   2  -2 -18 796.313 363.511   4 
   2  -2 -17 3921.09 616.910   4 
   2  -2 -16 2900.91 571.675   4 
   2  -2 -16 4133.49 667.769   8 
   2  -2 -15 10882.5 940.610   8 
   2  -2 -15 12166.5 1060.13   4 
   2  -2 -14 12623.8 1005.41   8 
   2  -2 -14 12665.9 1087.60   4 
  -2  -2  13 27716.5 2464.11   2 
   2  -2 -13 31566.2 1600.93   4 
   2  -2 -13 32177.3 1522.78   8 
  -2  -2  12 43854.7 2922.73   2 
   2  -2 -12 40815.2 1731.90   4 
   2  -2 -12 40932.5 1670.21   8 
   2  -2 -11 34667.6 1548.66   4 
   2  -2 -11 36521.5 1518.41   8 
  -2  -2  11 36062.9 2435.90   2 
   2  -2 -10 17770.9 1046.00   8 
  -2  -2  10 17035.1 1697.27   2 
  -2  -2   9 9482.65 1278.30   2 
  -2  -2   8 8683.46 1105.10   2 
  -2  -2   7 19904.1 1512.92   2 
  -2  -2   6 5726.37 775.189   2 
   2  -2  -5 36868.3 1723.72   5 
  -2  -2   5 39075.9 1792.58   2 
   2  -2  -4 161593. 3447.73   5 
  -2  -2   4 158943. 3268.56   2 
   2  -2  -3 42584.9 1792.10   5 
  -2  -2   3 45255.7 1648.60   2 
  -2  -2   2 4848.57 581.084   2 
   2  -2  -2 5710.09 773.374   5 
   2  -2  -1 120332. 2934.76   5 
  -2  -2   1 117969. 2390.32   2 
   2  -2   0 43389.9 1806.74   5 
   2  -2   0 44131.0 1315.68   1 
   2  -2   1 15093.8 1139.32   5 
   2  -2   1 15585.4 823.470   1 
  -2  -2  -1 15699.6 807.862   5 
   2  -2   2 6281.28 831.671   5 
  -2  -2  -2 7286.02 513.096   5 
   2  -2   2 7065.59 576.725   1 
   2  -2   3 105950. 2915.57   5 
   2  -2   3 102941. 2242.86   1 
   2  -2   4 51092.5 1676.09   1 
   2  -2   4 52267.5 2112.73   5 
   2  -2   5 10106.1 843.753   1 
   2  -2   5 12335.4 1105.29   5 
   2  -2   6 23343.9 1547.02   5 
   2  -2   6 20002.7 1215.13   1 
   2  -2   7 15563.4 1274.10   5 
   2  -2   7 12299.1 1062.19   1 
   2  -2   8 6789.05 930.540   5 
   2  -2   8 6961.55 921.371   1 
   2  -2   9 48346.8 2357.19   5 
   2  -2   9 43779.9 2173.33   1 
   2  -2  10 39302.3 2206.50   5 
   2  -2  10 33281.1 2017.87   1 
   2  -2  11 10703.1 1153.38   5 
  -2  -2 -11 8471.54 822.161   4 
   2  -2  11 9925.84 1212.95   1 
   2  -2  12 1590.83 752.675   1 
  -2  -2 -12 3916.68 635.511   4 
   2  -2  13 8427.39 1214.95   1 
  -2  -2 -13 10895.6 953.325   4 
  -2  -2 -14 6125.53 715.567   4 
   2  -2  15 12685.1 1092.86   9 
  -2  -2 -15 14646.0 1123.12   4 
   2  -2  16 19185.6 1294.67   9 
  -2  -2 -16 19668.4 1250.07   4 
   2  -2  17 1641.27 474.064   9 
  -2  -2 -17 1217.67 417.800   4 
   2  -2  18 512.597 360.573   9 
  -2  -2 -18 734.534 329.838   4 
  -2  -2 -19 2576.25 420.720   4 
   2  -2  19 2990.73 494.450   9 
   2  -2  20 8660.84 604.669   9 
  -2  -2 -20 6485.11 488.504   4 
   2  -1 -22 7179.94 520.773   4 
   2  -1 -21 4862.44 563.979   4 
   2  -1 -20 2326.63 481.423   4 
   2  -1 -19 12998.7 1056.48   4 
   2  -1 -18 4993.11 752.685   4 
   2  -1 -17 2072.25 618.585   4 
   2  -1 -16 10366.7 1070.30   4 
   2  -1 -15 3144.06 590.341   8 
  -2  -1  15 1860.53 970.148   2 
   2  -1 -15 3352.87 675.597   4 
  -2  -1  14 4580.32 1254.26   2 
   2  -1 -14 4045.57 646.265   8 
   2  -1 -14 5155.13 755.041   4 
   2  -1 -13 65205.6 2293.27   4 
   2  -1 -13 64370.2 2044.30   8 
  -2  -1  13 62637.0 3604.51   2 
   2  -1 -12 65625.5 1988.53   8 
   2  -1 -12 70309.0 2277.37   4 
  -2  -1  11 800.020 773.374   2 
  -2  -1  10 32600.1 2238.74   2 
  -2  -1   9 59589.4 2818.32   2 
  -2  -1   8 48460.9 2367.77   2 
  -2  -1   7 2087.70 742.070   2 
  -2  -1   6 20181.5 1415.39   2 
  -2  -1   5 95352.8 2660.66   2 
  -2  -1   4 27121.2 1360.16   2 
   2  -1  -3 33087.7 1329.69   5 
  -2  -1   3 33737.8 1429.83   2 
   2  -1  -2 8589.24 716.251   5 
   2  -1  -2 8643.39 676.755   1 
  -2  -1   2 10750.4 813.488   2 
   2  -1  -1 59163.1 1668.40   5 
   2  -1  -1 54464.4 1538.50   1 
   2  -1   0 544744. 4707.51   1 
   2  -1   0 544847. 4917.81   5 
   2  -1   1 37695.5 1330.59   5 
   2  -1   1 37010.5 1253.87   1 
   2  -1   2 110765. 2262.82   5 
   2  -1   2 110833. 2200.85   1 
   2  -1   3 2060.51 452.545   5 
   2  -1   3 2313.79 451.465   1 
   2  -1   4 2368.03 486.895   5 
   2  -1   4 2882.92 492.897   1 
   2  -1   5 74267.8 2002.90   5 
   2  -1   5 73956.7 2150.02   1 
   2  -1   6 19356.7 1087.64   5 
   2  -1   6 18978.2 1204.39   1 
   2  -1   7 51378.4 1796.12   5 
   2  -1   7 49091.4 2000.94   1 
   2  -1   8 21042.8 1199.43   5 
   2  -1   8 18604.8 1370.37   1 
   2  -1   9 35015.0 1596.80   5 
   2  -1   9 36771.3 1995.63   1 
   2  -1  10 2975.20 713.751   1 
   2  -1  11 3820.21 683.289   3 
   2  -1  11 1730.29 762.322   1 
   2  -1  12 41908.5 1997.00   3 
   2  -1  12 40029.2 2440.27   1 
   2  -1  13 42204.7 2665.47   1 
  -2  -1 -13 43892.4 1874.22   4 
  -2  -1 -14 21360.5 1410.44   4 
   2  -1  14 21382.9 1946.63   1 
  -2  -1 -15 32973.1 1734.16   4 
  -2  -1 -16 13365.6 1167.85   4 
  -2  -1 -17 1627.39 565.091   4 
  -2  -1 -18 2609.50 624.603   4 
   2  -1  19 1718.05 374.669   9 
  -2  -1 -19 2508.88 540.130   4 
  -2  -1 -20 958.967 380.448   4 
  -2  -1 -21 13145.3 768.934   4 
   2   0 -22-267.628 243.155   4 
   2   0 -21 8049.57 757.662   4 
   2   0 -20 8765.32 877.100   4 
   2   0 -19 525.380 504.256   4 
   2   0 -18 179.516 521.928   4 
   2   0 -17 3211.89 771.962   4 
   2   0 -16 790.752 518.352   4 
  -2   0  15 308.590 773.356   2 
   2   0 -15 1159.68 529.087   4 
  -2   0  14 12813.2 1814.21   2 
   2   0 -14 14360.3 1188.93   4 
  -2   0  13-318.330 990.362   2 
   2   0 -13-86.9317 327.705   4 
   2   0 -12 13312.5 1023.47   4 
  -2   0  12 10849.5 1536.33   2 
  -2   0  11 22788.7 2052.06   2 
  -2   0  10 19596.6 1758.01   2 
  -2   0   9 65610.1 2944.75   2 
  -2   0   8-144.343 621.750   2 
  -2   0   7 4357.26 909.227   2 
  -2   0   6 30978.2 1678.08   2 
  -2   0   5 22441.0 1351.01   2 
  -2   0   4 114264. 2685.48   2 
  -2   0   3 12137.2 927.177   2 
   2   0  -2 21.0754 392.618   1 
   2   0  -1 426990. 4090.82   1 
   2   0   0 999999. 6212.72   1 
   2   0   1 148853. 1914.53   5 
   2   0   1 154659. 2497.60   1 
   2   0   2 3613.72 519.628   1 
   2   0   2 3576.85 330.841   5 
   2   0   3 205049. 2019.58   5 
   2   0   3 212806. 3181.71   1 
   2   0   4 425.154 178.386   5 
   2   0   4 401.585 408.051   1 
   2   0   5 40.7044 153.235   5 
   2   0   5 248.248 453.440   1 
   2   0   6 215379. 3864.14   1 
   2   0   6 199515. 2103.99   5 
   2   0   7 12376.4 1094.64   1 
   2   0   8 18268.2 1399.29   1 
   2   0   9 15130.5 1374.49   1 
   2   0  10 85369.9 3168.31   1 
   2   0  11 2350.79 798.009   1 
   2   0  12 8794.47 1219.21   1 
   2   0  12 9362.62 987.511   3 
   2   0  13 115989. 4331.77   1 
  -2   0 -14 27637.4 1581.12   4 
   2   0  14 25719.3 2156.88   1 
  -2   0 -15 909.765 516.587   4 
  -2   0 -16-313.260 505.344   4 
  -2   0 -17 21363.8 1441.88   4 
  -2   0 -18 22163.9 1401.39   4 
  -2   0 -19 10499.2 978.617   4 
  -2   0 -20 7617.63 763.308   4 
  -2   0 -21 3418.29 494.134   4 
  -2   0 -22 504.233 244.051   4 
   2   1 -22 6904.71 533.624   4 
   2   1 -21 5131.62 572.805   4 
   2   1 -20 2080.38 520.602   4 
   2   1 -19 12724.4 1059.80   4 
   2   1 -18 5534.99 818.899   4 
   2   1 -17 1110.62 548.860   4 
   2   1 -16 8709.37 983.979   4 
   2   1 -15 3152.76 680.485   4 
  -2   1  15 2165.37 690.939   2 
   2   1 -14 4429.14 771.423   4 
  -2   1  14 4911.75 1194.71   2 
  -2   1  13 65434.2 3625.73   2 
   2   1 -13 66871.2 2341.76   4 
   2   1 -12 72081.0 2318.07   4 
  -2   1  12 70196.9 3620.22   2 
  -2   1  11-267.387 782.626   2 
  -2   1  10 31308.0 2186.45   2 
  -2   1   9 60803.9 2850.56   2 
  -2   1   8 52382.5 2468.58   2 
  -2   1   7 4418.41 796.098   2 
  -2   1   6 20391.4 1403.51   2 
  -2   1   5 103346. 2754.63   2 
  -2   1   4 27941.6 1374.19   2 
  -2   1   3 32447.1 1372.69   2 
   2   1  -2 9076.53 695.871   1 
   2   1  -1 55453.2 1570.90   1 
   2   1   0 570410. 4783.36   1 
   2   1   1 39986.5 1331.29   1 
   2   1   2 117819. 2282.05   1 
   2   1   3 2957.19 485.778   1 
   2   1   4 2554.03 474.254   1 
   2   1   5 71922.7 2143.15   1 
   2   1   6 21229.0 1284.58   1 
   2   1   7 50784.3 2052.62   1 
   2   1   8 18377.9 1368.51   1 
   2   1   9 39952.3 2078.88   1 
   2   1  10 1530.48 606.830   1 
   2   1  11 3004.65 609.724   3 
   2   1  11 3043.52 670.778   1 
   2   1  11 4032.83 580.577   7 
   2   1  12 44633.2 1934.57   7 
   2   1  12 39922.2 2459.80   1 
   2   1  12 42691.4 1993.57   3 
  -2   1 -13 44384.3 1903.78   4 
   2   1  13 42552.1 2687.49   1 
  -2   1 -14 21829.4 1404.18   4 
   2   1  14 21050.5 1958.56   1 
  -2   1 -15 34866.2 1770.73   4 
  -2   1 -16 14692.8 1193.17   4 
  -2   1 -17 1756.36 574.648   4 
  -2   1 -18 3711.25 677.346   4 
  -2   1 -19 1944.22 529.987   4 
  -2   1 -20 876.002 360.190   4 
  -2   1 -21 14275.6 803.365   4 
   2   2 -20 3043.87 421.948   4 
   2   2 -19 1897.09 438.456   4 
   2   2 -18 407.211 347.903   4 
   2   2 -17 3493.20 602.477   4 
   2   2 -16 3991.84 674.754   4 
   2   2 -15 11587.1 1018.84   4 
   2   2 -14 14653.2 1144.69   4 
  -2   2  13 34998.0 2604.80   2 
   2   2 -13 35021.7 1671.63   4 
  -2   2  12 43036.9 2793.77   2 
   2   2 -12 40880.2 1739.24   4 
   2   2 -11 35937.3 1576.84   4 
  -2   2  11 36977.3 2433.79   2 
  -2   2  10 16828.1 1605.80   2 
  -2   2   9 8076.20 1106.27   2 
  -2   2   8 9319.79 1153.66   2 
  -2   2   7 21708.4 1502.88   2 
  -2   2   6 6418.06 792.806   2 
  -2   2   5 37218.3 1743.34   2 
  -2   2   4 173094. 3374.37   2 
  -2   2   3 45163.8 1623.95   2 
  -2   2   2 4176.93 520.352   2 
  -2   2   1 123794. 2400.67   2 
   2   2   0 43948.4 1313.41   1 
   2   2   1 15773.6 843.817   1 
   2   2   2 6860.87 601.500   1 
   2   2   3 103952. 2266.32   1 
   2   2   4 54381.3 1771.81   1 
   2   2   5 11595.2 893.310   1 
   2   2   6 22801.9 1297.03   1 
   2   2   7 14344.9 1131.63   1 
   2   2   8 6956.56 856.602   1 
   2   2   9 46111.6 1894.37   7 
   2   2   9 45587.4 2214.77   1 
   2   2  10 40011.3 1839.44   7 
   2   2  10 38187.8 2143.71   1 
  -2   2 -11 8849.37 829.175   4 
   2   2  11 11942.0 1107.10   7 
   2   2  11 11150.8 1264.88   1 
  -2   2 -12 4106.21 651.493   4 
   2   2  12 3279.16 666.157   7 
  -2   2 -13 11245.3 1017.15   4 
   2   2  13 9806.34 1094.43   7 
   2   2  13 9314.15 1330.75   1 
  -2   2 -14 6563.40 791.463   4 
  -2   2 -15 13785.1 1108.63   4 
  -2   2 -16 19301.0 1235.90   4 
  -2   2 -17 1909.84 472.974   4 
  -2   2 -18 773.149 383.685   4 
  -2   2 -19 2878.32 464.316   4 
   2   3   6 3693.01 608.329   7 
   2   3   7 7238.50 860.211   7 
   2   3   8 25074.4 1514.71   7 
   2   3   9 5406.25 795.524   7 
   2   3  10 3265.75 660.385   7 
   2   3  11 47538.8 2155.68   7 
   2   3  12 16843.4 1336.67   7 
   2   3  13 41833.7 2055.06   7 
   2   4   4 785.332 397.104   7 
   2   4   5 240.827 321.214   7 
   2   4   6 11064.8 1008.64   7 
   2   4   7 4725.09 731.889   7 
   2   4   8 1297.01 473.641   7 
   2   4   9 12041.0 1094.34   7 
   2   4  10 5227.06 768.208   7 
   2   4  11 533.491 340.322   7 
   3  -6  -7 1241.73 269.547  10 
  -3  -6   7 502.160 270.192   8 
  -3  -6   6 3420.76 429.573   8 
   3  -6  -6 3230.41 376.507  10 
   3  -6  -5 10104.6 634.005  10 
   3  -6  -5 11092.3 553.446   8 
  -3  -6   5 10412.2 703.145   8 
   3  -6  -4 771.245 258.617  10 
  -3  -6   4 521.929 301.756   8 
   3  -6  -4 551.864 207.653   8 
  -3  -6   3 650.922 332.980   8 
   3  -6  -3 198.145 202.771  10 
  -3  -6   2 5098.69 549.895   8 
   3  -6  -2 3442.99 374.442  10 
  -3  -6   1 2778.16 473.377   8 
  -3  -6   0 21068.0 969.385   8 
  -3  -6  -1 16456.0 839.718   8 
  -3  -6  -2 10981.2 662.026   8 
   3  -6   3 1946.86 393.873   9 
  -3  -6  -3 1200.14 277.328   8 
   3  -6   4 1637.06 398.314   9 
   3  -6   5 2483.27 376.998   9 
   3  -6   6 378.394 247.469   9 
   3  -5 -13 549.782 254.837  10 
   3  -5 -13 280.824 193.187   8 
   3  -5 -12 863.814 284.169   8 
   3  -5 -11 12480.5 753.883   8 
   3  -5 -10 7969.82 657.908   8 
   3  -5  -9 4916.96 563.603   8 
   3  -5  -8 9438.90 761.455   8 
   3  -5  -7 8144.67 757.783   8 
   3  -5  -6-594.688 349.261   8 
   3  -5  -5-22.1731 280.771   8 
   3  -5  -4 10340.3 857.450   8 
   3  -5  -3 544.612 387.256   8 
   3  -5  -2 2251.99 604.318   9 
   3  -5  -2 1717.54 479.740   8 
   3  -5  -1 22490.1 1377.79   9 
   3  -5  -1 18452.0 1099.48   8 
   3  -5  -1 22670.1 1307.15  10 
   3  -5   0 13372.3 1149.22   9 
  -3  -5   0 13427.6 1061.30   8 
   3  -5   0 12119.0 931.570  10 
   3  -5   1 2089.79 504.838  10 
  -3  -5  -1 1565.56 512.775   8 
   3  -5   1 2123.40 596.550   9 
  -3  -5  -2 3656.75 608.198   8 
   3  -5   2 4609.26 706.154   9 
   3  -5   3 7133.03 887.749   9 
  -3  -5  -3 9344.39 837.129   8 
   3  -5   4 594.439 489.627   9 
  -3  -5  -4 874.977 385.870   8 
   3  -5   5 4443.34 750.058   9 
  -3  -5  -5 4759.52 598.529   8 
   3  -5   6 4520.95 744.322   9 
   3  -5   7 4615.50 723.202   9 
   3  -5   8 3363.14 630.392   9 
   3  -5   9 4472.99 666.075   9 
   3  -5  10 2329.76 512.748   9 
   3  -5  11 399.473 364.859   9 
   3  -5  12 6445.51 578.164   9 
   3  -5  13 4343.45 432.221   9 
   3  -4 -16 6188.40 518.788   8 
   3  -4 -15 16722.8 888.223   8 
   3  -4 -14 4786.21 571.170   8 
   3  -4 -13 7234.71 703.639   8 
   3  -4 -12 10304.7 874.029   8 
   3  -4 -11 860.817 436.609   8 
   3  -4 -10 13143.7 986.243   8 
   3  -4  -9 698.164 405.912   8 
   3  -4  -8 12333.5 1000.66   8 
   3  -4  -7 4936.95 706.153   8 
   3  -4  -6 11938.8 993.016   8 
   3  -4  -5 4899.52 661.891   8 
   3  -4  -4 5196.97 753.642   9 
   3  -4  -4 5626.90 1059.11   5 
   3  -4  -4 5664.21 730.564   8 
   3  -4  -3 31797.3 2333.25   5 
   3  -4  -3 26553.6 1509.76   9 
   3  -4  -3 29484.1 1452.23   8 
   3  -4  -2 28832.2 1422.25   8 
   3  -4  -2 25685.6 1483.43   9 
   3  -4  -1 42668.3 2682.37   5 
   3  -4  -1 39408.5 1647.94   8 
   3  -4  -1 39374.7 1818.07   9 
   3  -4   0 4999.76 1121.11   5 
   3  -4   0 3023.55 681.624   9 
   3  -4   1 1564.01 534.600  10 
   3  -4   1 3082.09 731.562   9 
   3  -4   1 2187.35 935.720   5 
   3  -4   2 4640.80 1023.19   5 
   3  -4   2 7495.33 930.027   9 
   3  -4   2 6378.64 758.019  10 
   3  -4   3 919.456 733.596   5 
   3  -4   3 1095.15 447.921  10 
   3  -4   3 1049.66 572.719   9 
  -3  -4  -3 487.031 404.383   8 
  -3  -4  -4 32190.6 1512.01   8 
   3  -4   4 34197.5 1744.48   9 
   3  -4   5 18861.4 1356.49   9 
   3  -4   6 437.907 505.429   9 
   3  -4   7 16094.6 1293.04   9 
   3  -4   8 21270.5 1445.86   9 
   3  -4   9 7208.20 936.413   9 
   3  -4  10 2215.74 644.932   9 
   3  -4  11 19709.3 1324.87   9 
   3  -4  12 4045.74 707.931   9 
   3  -4  13 3243.96 599.862   9 
   3  -4  14 656.246 368.421   9 
   3  -4  15 1710.03 372.981   9 
   3  -4  16 7256.11 554.510   9 
  -3  -3  18 2932.05 419.950   9 
  -3  -3  17 8142.19 673.027   9 
   3  -3 -16 3008.21 545.510   8 
   3  -3 -15 10272.7 878.746   8 
   3  -3 -14 757.258 421.680   8 
   3  -3 -13 6652.96 786.054   8 
   3  -3 -12 6703.92 789.935   8 
   3  -3 -11 17816.5 1165.72   8 
   3  -3 -10 26394.5 1390.59   8 
   3  -3  -9 3455.17 611.314   8 
   3  -3  -8-702.711 387.295   8 
   3  -3  -7 8644.49 800.763   8 
   3  -3  -6 13208.6 941.775   8 
   3  -3  -5 7764.98 1064.10   5 
   3  -3  -5 9119.92 776.938   8 
   3  -3  -5 9374.97 851.556   9 
   3  -3  -4 19737.5 1652.63   5 
   3  -3  -4 21764.6 1240.29   9 
   3  -3  -4 18826.1 1029.78   8 
   3  -3  -3 20515.0 1623.27   5 
   3  -3  -3 20246.1 1187.84   9 
   3  -3  -2 28145.1 1927.66   5 
  -3  -3   2 28600.0 1691.72   5 
   3  -3  -2 28235.9 1390.53   9 
   3  -3  -1 11501.8 1291.41   5 
   3  -3  -1 12837.4 967.205   9 
   3  -3   0 37160.4 2185.78   5 
   3  -3   0 36408.1 1573.59   9 
   3  -3   1 27912.9 1927.83   5 
   3  -3   1 26388.7 1358.53   9 
   3  -3   2 29539.8 1984.56   5 
   3  -3   2 28955.2 1353.92  10 
   3  -3   2 30582.3 1454.30   9 
   3  -3   3 59202.2 2805.44   5 
   3  -3   3 59505.7 1902.55  10 
   3  -3   3 60132.8 2073.01   9 
   3  -3   3 63580.4 2198.34   6 
   3  -3   4 2258.50 529.667   6 
   3  -3   4 1676.98 360.820  10 
   3  -3   4 1845.91 466.803   9 
   3  -3   4 1359.96 633.066   5 
   3  -3   5 3155.26 599.387   6 
   3  -3   5 5173.82 715.161   9 
   3  -3   5 4715.98 945.034   5 
   3  -3   6 10791.3 955.239   6 
   3  -3   6 11959.2 1416.05   5 
   3  -3   6 10441.7 961.298   9 
   3  -3   7 1853.23 529.243   6 
   3  -3   7 1832.58 561.213   9 
   3  -3   7 2073.94 726.688   5 
   3  -3   8 1645.29 531.368   6 
   3  -3   8 1189.72 449.564   9 
   3  -3   8 393.222 351.947   5 
   3  -3   9 27946.0 1583.56   6 
   3  -3   9 26252.3 2057.68   5 
   3  -3   9 25538.2 1509.62   9 
   3  -3  10 21158.5 1417.70   6 
   3  -3  10 17876.5 1286.92   9 
   3  -3  11 14641.5 1164.24   6 
   3  -3  11 14279.3 1199.02   9 
   3  -3  12 17434.1 1235.37   6 
   3  -3  12 17788.4 1302.12   9 
   3  -3  13 7562.62 838.427   6 
   3  -3  13 7223.73 873.853   9 
   3  -3  14 11004.6 937.710   6 
   3  -3  14 9970.84 935.766   9 
   3  -3  15 1029.40 420.592   6 
   3  -3  15 1598.55 469.382   9 
   3  -3  16 14094.2 962.339   9 
   3  -3  17 595.839 289.566   9 
   3  -3  18 4630.94 442.054   9 
   3  -2 -19 8716.99 680.585   4 
   3  -2 -18 2344.27 443.669   4 
   3  -2 -17 1947.47 417.069   4 
   3  -2 -16 13068.2 1015.25   4 
   3  -2 -16 16942.4 1136.84   8 
   3  -2 -15 5716.76 734.044   8 
   3  -2 -15 6162.49 734.543   4 
   3  -2 -14 294.914 422.428   8 
   3  -2 -14 156.163 393.902   4 
   3  -2 -13 40713.1 1725.52   8 
   3  -2 -13 40230.1 1825.69   4 
   3  -2 -12 15068.3 1122.80   4 
   3  -2 -12 15336.7 1088.37   8 
  -3  -2  12 12775.2 1773.24   2 
  -3  -2  11 2032.34 896.492   2 
   3  -2 -11 3070.11 543.366   8 
   3  -2 -11 3285.57 671.508   4 
   3  -2 -10 8353.66 835.674   4 
   3  -2 -10 7207.21 744.069   8 
  -3  -2  10 6358.28 1062.71   2 
   3  -2  -9 108728. 2516.44   8 
  -3  -2   9 115910. 4247.87   2 
  -3  -2   8 4037.86 899.747   2 
  -3  -2   7 9419.60 1185.62   2 
  -3  -2   6 19299.2 1528.70   2 
  -3  -2   5 16198.2 1356.43   2 
   3  -2  -4 25260.4 1604.42   5 
  -3  -2   4 27068.1 1668.85   2 
   3  -2  -3 8528.77 994.074   5 
  -3  -2   3 7748.93 895.272   2 
   3  -2  -2 94150.5 2919.43   5 
  -3  -2   2 101860. 2905.99   2 
   3  -2  -1 106601. 3082.47   5 
  -3  -2   1 111561. 2935.11   2 
   3  -2   0 24329.8 1553.47   5 
   3  -2   0 24524.6 1301.86   1 
   3  -2   1 80176.9 2688.62   5 
   3  -2   1 82236.1 2356.58   1 
   3  -2   2 76517.5 2621.17   5 
   3  -2   2 72328.0 2258.32   1 
   3  -2   3 70148.9 2552.89   5 
   3  -2   3 71065.7 2293.96   1 
   3  -2   4 18083.6 1363.93   5 
   3  -2   4 19274.4 1297.87   1 
   3  -2   5 7429.34 939.774   5 
   3  -2   5 6288.02 854.511   1 
   3  -2   6 2926.85 712.487   5 
   3  -2   6 2935.01 672.580   1 
   3  -2   7 14099.3 1287.05   5 
   3  -2   7 10983.0 1134.11   1 
   3  -2   8 5306.49 682.946   9 
   3  -2   8 6815.05 932.086   5 
   3  -2   8 5302.18 952.091   1 
   3  -2   9 8781.39 1142.52   1 
   3  -2   9 9156.20 902.538   3 
   3  -2   9 9821.93 905.698   9 
   3  -2  10 21232.5 1698.98   1 
   3  -2  10 20638.4 1288.02   9 
   3  -2  10 19375.9 1341.97   3 
   3  -2  11 4623.03 854.779   1 
   3  -2  11 3641.36 711.985   3 
   3  -2  11 3885.13 630.568   9 
   3  -2  12 36647.0 1724.75   9 
  -3  -2 -12 36555.3 1682.56   4 
   3  -2  13 15681.8 1175.57   9 
  -3  -2 -13 15989.9 1150.29   4 
   3  -2  14 5208.72 695.213   9 
  -3  -2 -14 4656.04 677.458   4 
   3  -2  15 9981.00 928.404   9 
  -3  -2 -15 8259.85 862.544   4 
  -3  -2 -16 5152.48 666.981   4 
   3  -2  16 6018.97 689.384   9 
   3  -2  17 9140.69 767.497   9 
  -3  -2 -17 9410.38 790.714   4 
   3  -2  18 5464.75 636.729   6 
   3  -2  18 4138.30 475.585   9 
  -3  -2 -18 5515.12 571.053   4 
   3  -2  19-266.872 286.064   6 
  -3  -2 -19-533.588 231.429   4 
   3  -1 -21 8947.88 655.820   4 
   3  -1 -20 4480.82 559.952   4 
   3  -1 -19-466.747 386.480   4 
   3  -1 -18 1071.70 500.356   4 
   3  -1 -17 5097.94 790.863   4 
   3  -1 -16 2722.76 644.164   4 
   3  -1 -15 1444.26 597.463   4 
   3  -1 -14 19921.1 1401.31   4 
   3  -1 -14 18954.5 1225.80   8 
  -3  -1  14 15951.7 2174.44   2 
   3  -1 -13 34182.5 1757.53   4 
   3  -1 -13 32983.9 1531.19   8 
   3  -1 -12 17027.7 1091.41   8 
   3  -1 -12 15748.1 1204.56   4 
  -3  -1  12 16782.3 1972.79   2 
  -3  -1  11 5297.83 1119.41   2 
   3  -1 -11 7044.61 829.341   4 
   3  -1 -11 5675.11 648.459   8 
   3  -1 -10 25203.5 1192.80   8 
   3  -1 -10 25013.5 1358.41   4 
  -3  -1  10 23663.2 2143.45   2 
  -3  -1   9 35677.0 2375.52   2 
  -3  -1   8 17139.3 1616.55   2 
  -3  -1   7 20242.4 1672.11   2 
  -3  -1   6 14365.4 1317.65   2 
  -3  -1   5 60320.3 2461.24   2 
  -3  -1   4 17060.5 1316.12   2 
  -3  -1   3 122942. 3160.57   2 
   3  -1  -2 28391.0 1440.07   5 
   3  -1  -2 28098.5 1428.49   1 
   3  -1  -1 238381. 3855.47   5 
   3  -1  -1 241908. 3921.12   1 
   3  -1   0 148729. 3012.75   5 
   3  -1   0 145370. 3085.95   1 
   3  -1   1 17233.8 1083.72   5 
   3  -1   1 20153.0 1203.03   1 
   3  -1   2 51348.2 1760.54   5 
   3  -1   2 50547.3 1883.31   1 
   3  -1   3 10491.6 857.928   5 
   3  -1   3 11038.5 979.303   1 
   3  -1   4 115656. 2617.07   5 
   3  -1   4 116738. 3019.23   1 
   3  -1   5 31602.3 1663.07   1 
   3  -1   5 31631.4 1407.88   5 
   3  -1   6 33955.5 1814.89   1 
   3  -1   6 38504.7 1574.55   5 
   3  -1   7 7931.19 1020.81   1 
   3  -1   7 7272.02 740.202   5 
   3  -1   8 36361.0 2056.44   1 
   3  -1   9 71471.0 3004.05   1 
   3  -1  10 3253.34 637.496   3 
   3  -1  10 3790.55 795.284   1 
   3  -1  11 6524.42 901.267   3 
   3  -1  11 5488.30 1124.92   1 
   3  -1  12 53365.0 2333.59   3 
   3  -1  12 54960.6 3016.60   1 
   3  -1  13 21068.4 1554.54   3 
   3  -1  13 22224.3 2058.58   1 
  -3  -1 -14 2469.95 625.520   4 
  -3  -1 -15 12564.5 1109.30   4 
  -3  -1 -16 7394.09 878.794   4 
  -3  -1 -17 2460.34 628.001   4 
  -3  -1 -18 5099.88 697.272   4 
  -3  -1 -19 11906.9 856.979   4 
  -3  -1 -20 3913.91 480.540   4 
   3   0 -22 9329.50 588.358   4 
   3   0 -21 436.684 298.751   4 
   3   0 -20 4257.35 604.200   4 
   3   0 -19 1022.00 470.766   4 
   3   0 -18 4543.99 784.944   4 
   3   0 -17 1599.34 636.598   4 
   3   0 -16 11001.0 1092.72   4 
   3   0 -15 5538.28 892.429   4 
   3   0 -14 7431.47 926.596   4 
  -3   0  14 6258.63 1402.64   2 
   3   0 -13 54326.5 2199.30   4 
  -3   0  13 56734.1 3565.54   2 
   3   0 -12 33332.9 1666.44   4 
  -3   0  12 31609.4 2614.71   2 
   3   0 -11-4.15959 360.814   4 
  -3   0  11-248.604 871.349   2 
  -3   0  10 23958.0 2162.71   2 
  -3   0   9 16976.8 1690.90   2 
  -3   0   8 9181.43 1253.08   2 
  -3   0   7 3731.84 877.298   2 
  -3   0   6 28288.4 1794.79   2 
  -3   0   5 1194.14 691.157   2 
  -3   0   4 38747.9 1937.45   2 
  -3   0   3 13720.8 1162.50   2 
   3   0  -2 4419.74 697.283   1 
   3   0  -1 1251.56 529.117   1 
   3   0   0 7878.78 846.588   1 
   3   0   1 32729.3 1498.00   1 
   3   0   2 6144.56 777.571   1 
   3   0   3 129426. 3055.61   1 
   3   0   4 90741.4 2681.67   1 
   3   0   5 70309.7 2467.71   1 
   3   0   6 112255. 3228.28   1 
   3   0   7 4279.88 899.397   1 
   3   0   8 97023.5 3285.82   1 
   3   0   9 848.096 644.966   1 
   3   0  10 1315.56 710.032   1 
   3   0  10 2169.34 519.661   3 
   3   0  11 58655.5 2046.84   7 
   3   0  11 59472.7 2362.56   3 
   3   0  11 58543.7 2997.89   1 
   3   0  12 15895.7 1336.90   3 
   3   0  12 17953.5 1835.34   1 
   3   0  13 10439.6 1130.07   3 
   3   0  13 10789.3 1572.78   1 
   3   0  14 175.249 519.749   3 
  -3   0 -15 13234.6 1164.97   4 
  -3   0 -16 712.394 567.058   4 
  -3   0 -17-53.0870 454.733   4 
  -3   0 -18 6132.51 781.147   4 
  -3   0 -19-183.213 397.475   4 
  -3   0 -20 2010.57 417.849   4 
  -3   0 -21 6346.99 524.731   4 
   3   1 -21 8479.05 654.708   4 
   3   1 -20 4947.15 615.867   4 
   3   1 -19 58.7443 413.062   4 
   3   1 -18 1128.81 490.292   4 
   3   1 -17 4723.13 773.711   4 
   3   1 -16 2724.28 648.001   4 
   3   1 -15 1494.45 596.434   4 
   3   1 -14 20547.7 1435.35   4 
  -3   1  14 20552.9 2197.30   2 
   3   1 -13 35340.6 1814.56   4 
  -3   1  13 39374.8 3094.19   2 
   3   1 -12 16659.1 1234.43   4 
  -3   1  12 19942.6 2062.04   2 
  -3   1  11 5830.43 1086.63   2 
   3   1 -11 6151.24 785.464   4 
  -3   1  10 27952.1 2241.46   2 
   3   1 -10 28210.1 1429.74   4 
  -3   1   9 38272.8 2451.68   2 
  -3   1   8 19046.5 1657.96   2 
  -3   1   7 19649.0 1630.44   2 
  -3   1   6 15008.4 1358.45   2 
  -3   1   5 65795.2 2544.20   2 
  -3   1   4 21268.1 1413.19   2 
  -3   1   3 115510. 3108.35   2 
   3   1  -2 28749.7 1441.20   1 
   3   1  -1 248688. 3985.63   1 
   3   1   0 146102. 3083.38   1 
   3   1   1 19854.3 1197.66   1 
   3   1   2 54450.7 1955.30   1 
   3   1   3 9044.30 888.475   1 
   3   1   4 122434. 3095.23   1 
   3   1   5 32347.6 1699.20   1 
   3   1   6 37895.4 1906.45   1 
   3   1   7 8810.72 1087.47   1 
   3   1   8 36299.3 2067.57   1 
   3   1   9 77332.0 3124.29   1 
   3   1  10 3711.93 674.918   3 
   3   1  10 3808.51 646.884   7 
   3   1  10 3329.43 949.961   1 
   3   1  11 6438.80 865.218   3 
   3   1  11 6575.27 859.987   7 
   3   1  11 5779.56 1017.23   1 
   3   1  12 52966.5 2180.55   7 
   3   1  12 54306.2 2346.15   3 
   3   1  12 53214.3 2974.71   1 
   3   1  13 22788.0 1469.57   7 
   3   1  13 22931.6 1621.02   3 
   3   1  13 18977.3 1891.04   1 
  -3   1 -14 2709.68 673.908   4 
  -3   1 -15 11492.9 1083.64   4 
  -3   1 -16 6415.60 820.922   4 
  -3   1 -17 2319.61 610.131   4 
  -3   1 -18 4393.94 669.907   4 
  -3   1 -19 12440.6 893.416   4 
  -3   1 -20 4669.00 514.085   4 
   3   2 -20 1394.66 329.240   7 
   3   2 -19 10358.8 728.145   4 
   3   2 -18 1583.55 447.723   4 
   3   2 -17 2036.13 501.743   4 
   3   2 -16 16044.6 1132.98   4 
   3   2 -15 5315.92 749.826   4 
   3   2 -14 266.117 376.095   4 
   3   2 -13 39474.0 1818.95   4 
   3   2 -12 15984.6 1191.30   4 
  -3   2  12 17503.6 1901.32   2 
  -3   2  11 2020.05 707.188   2 
   3   2 -11 2879.24 580.299   4 
   3   2 -10 8358.81 822.295   4 
  -3   2  10 6008.67 1152.07   2 
  -3   2   9 120186. 4331.90   2 
  -3   2   8 4434.66 936.210   2 
  -3   2   7 10916.5 1214.71   2 
  -3   2   6 21386.8 1610.38   2 
  -3   2   5 18035.3 1410.75   2 
  -3   2   4 29152.9 1656.79   2 
  -3   2   3 8504.63 922.672   2 
  -3   2   2 97795.2 2798.23   2 
  -3   2   1 112218. 2930.19   2 
   3   2   0 22576.2 1266.79   1 
   3   2   1 85966.4 2428.52   1 
   3   2   2 79571.4 2375.47   1 
   3   2   3 74031.7 2350.78   1 
   3   2   4 21249.5 1330.22   1 
   3   2   5 6897.81 871.042   1 
   3   2   6 2643.09 567.972   1 
   3   2   7 12373.2 1211.68   1 
   3   2   7 11481.9 986.953   7 
   3   2   8 6796.06 950.958   1 
   3   2   8 6202.39 802.860   7 
   3   2   9 13231.2 1302.75   1 
   3   2   9 11155.6 1055.54   7 
   3   2   9 10376.9 938.015   3 
   3   2  10 18531.8 1663.33   1 
   3   2  10 21542.3 1436.06   7 
   3   2  10 18933.0 1309.33   3 
   3   2  11 5095.54 879.123   1 
   3   2  11 3563.81 659.100   3 
   3   2  11 4480.85 761.455   7 
   3   2  12 31387.7 2338.54   1 
  -3   2 -12 35464.0 1668.75   4 
   3   2  12 34904.3 1887.88   7 
  -3   2 -13 17350.8 1195.74   4 
   3   2  13 16770.4 1372.82   7 
  -3   2 -14 4924.26 746.662   4 
   3   2  14 4397.39 833.387   7 
  -3   2 -15 10898.8 940.179   4 
  -3   2 -16 4490.32 620.924   4 
  -3   2 -17 9474.02 805.903   4 
  -3   2 -18 2800.08 463.192   4 
  -3   2 -19-359.750 237.482   4 
   3   3 -16 3296.05 558.850   7 
   3   3 -15 11488.2 996.777   7 
   3   3 -14-371.575 350.948   7 
   3   3 -13 6770.95 812.033   7 
   3   3 -12 6859.62 863.112   7 
   3   3 -11 21493.3 1451.67   7 
   3   3 -10 27010.8 1598.54   7 
   3   3  -9 4393.21 726.688   7 
   3   3  -8 1143.61 477.493   7 
   3   3  -7 9637.87 927.881   7 
   3   3  -6 13875.2 1081.00   7 
   3   3  -5 9515.06 912.424   7 
   3   3  -4 21618.1 1359.89   7 
   3   3  -3 21324.1 1316.08   7 
   3   3   2 30160.0 1575.51   7 
   3   3   3 64444.9 2328.85   7 
   3   3   4 777.751 431.253   7 
   3   3   5 4596.82 709.010   7 
   3   3   6 10891.3 1061.94   7 
   3   3   7 3602.44 713.833   7 
   3   3   8 1533.12 520.505   7 
   3   3   9 27759.0 1704.16   7 
   3   3  10 20891.4 1495.87   7 
   3   3  11 14698.0 1297.72   7 
   3   3  12 20189.2 1484.31   7 
   3   3  13 8617.62 1032.27   7 
   3   4  -3 30813.7 1672.46   7 
   3   4  -2 31230.5 1671.62   7 
   3   4  -1 41802.3 1940.18   7 
   3   4   0 5476.10 887.717   7 
   3   4   1 4749.37 722.283   7 
   3   4   2 6948.82 901.355   7 
   3   4   3 1178.83 400.702   7 
   3   4   4 35408.2 1835.91   7 
   3   4   5 20933.1 1434.17   7 
   3   4   6-181.611 295.400   7 
   3   4   7 15630.7 1265.27   7 
   3   4   8 21796.0 1476.39   7 
   3   4   9 8609.46 975.230   7 
   3   4  10 2225.37 621.577   7 
   3   4  11 22685.8 1417.28   7 
   3   4  12 2858.13 644.887   7 
   4  -5 -12 7332.10 515.402  10 
   4  -5 -11 1185.16 315.707  10 
   4  -5 -10 685.176 207.972   8 
   4  -5 -10 829.681 354.596  10 
   4  -5  -9 6479.95 694.641  10 
   4  -5  -9 5149.06 456.037   8 
   4  -5  -8 619.587 226.328   8 
   4  -5  -8 928.574 415.360  10 
   4  -5  -7 287.542 354.379  10 
   4  -5  -6 7127.74 770.343  10 
   4  -5  -5 8069.23 823.695  10 
   4  -5  -4 2702.28 555.741  10 
   4  -5  -3 10708.9 938.145  10 
  -4  -5   2 11385.7 855.822   8 
   4  -5  -2 11142.2 927.832  10 
   4  -5  -1 8433.22 907.058   9 
  -4  -5   1 8778.07 762.196   8 
   4  -5  -1 7486.17 781.367  10 
   4  -5   0 9384.44 923.919   9 
   4  -5   0 8978.84 822.252  10 
   4  -5   1 9188.57 928.998   9 
   4  -5   1 6952.42 727.344  10 
   4  -5   2 1709.75 608.312   9 
   4  -5   3 3636.07 663.897   9 
   4  -5   4 5500.33 713.151   9 
   4  -5   5 3394.47 608.515   9 
   4  -5   6 689.005 400.733   9 
   4  -5   7 9701.66 828.249   9 
   4  -5   8 1290.83 404.586   9 
   4  -5   9 802.801 334.571   9 
   4  -5  10 3868.39 488.072   9 
   4  -5  11 9736.70 611.512   9 
   4  -4 -14 1673.06 340.610  10 
   4  -4 -14 3549.76 401.236   8 
   4  -4 -13 2461.78 389.822   8 
   4  -4 -13 1728.59 432.462  10 
   4  -4 -12 20912.7 1117.75  10 
   4  -4 -12 20328.2 1014.76   8 
   4  -4 -11 9870.45 750.089   8 
   4  -4 -10 7100.14 690.924   8 
   4  -4  -9 3634.12 524.613   8 
   4  -4  -8 10347.5 807.451   8 
   4  -4  -7 3826.81 576.050   8 
   4  -4  -6 1185.79 332.725   8 
   4  -4  -4 3826.77 776.806  10 
   4  -4  -3 6166.29 867.415   9 
   4  -4  -3 6432.05 867.740  10 
   4  -4  -2 17436.7 1296.83   9 
   4  -4  -2 15810.7 1224.21  10 
   4  -4  -1 44699.1 1960.51  10 
   4  -4  -1 40699.7 1878.44   9 
   4  -4   0 8120.40 997.076   9 
   4  -4   0 6195.99 888.637  10 
   4  -4   1 19580.0 1311.79  10 
   4  -4   1 18283.5 1326.35   9 
   4  -4   2 13187.8 1148.65   9 
   4  -4   2 13931.0 1104.28  10 
   4  -4   3 17965.8 1293.98   9 
   4  -4   3 18993.3 1237.09  10 
   4  -4   4 2697.86 630.882   9 
   4  -4   5 517.024 578.371   9 
   4  -4   6 18147.2 1314.03   9 
   4  -4   7 1650.21 559.175   9 
   4  -4   8 1763.18 555.731   9 
   4  -4   9 9890.62 961.571   9 
   4  -4  10 5767.43 763.426   9 
   4  -4  11 7229.84 778.945   9 
   4  -4  12 17086.1 1025.83   9 
   4  -4  13 30909.4 1243.88   9 
   4  -4  14 1839.24 333.527   9 
   4  -3 -15 6268.08 638.144   8 
   4  -3 -14 1121.68 401.518   8 
   4  -3 -13 2819.07 551.995  10 
   4  -3 -13 3344.60 534.877   8 
   4  -3 -12 15966.1 1035.46   8 
   4  -3 -11 5063.77 672.049   8 
   4  -3 -10 35572.2 1524.67   8 
   4  -3  -9 6246.80 707.169   8 
   4  -3  -8 10208.6 841.556   8 
   4  -3  -7 14021.3 947.192   8 
   4  -3  -4 13610.0 1084.94   9 
   4  -3  -3 20631.2 1779.47   5 
   4  -3  -3 18486.0 1210.55   9 
   4  -3  -2 7859.80 855.388  10 
   4  -3  -2 8534.72 863.232   9 
   4  -3  -2 8755.20 1183.07   5 
   4  -3  -1 10761.5 1282.60   5 
   4  -3  -1 12022.1 1001.56  10 
   4  -3  -1 10645.4 918.547   9 
   4  -3   0 1691.36 627.090   5 
   4  -3   0 1883.87 519.404  10 
   4  -3   0 1844.11 539.173   9 
   4  -3   1 30343.8 2141.15   5 
   4  -3   1 30843.0 1530.95  10 
   4  -3   1 31961.5 1566.01   9 
   4  -3   2 32156.4 2198.82   5 
   4  -3   2 29945.4 1536.77   9 
   4  -3   2 29499.6 1522.88  10 
   4  -3   3 24431.0 1963.90   5 
   4  -3   3 23802.0 1374.18  10 
   4  -3   3 24160.5 1386.00   9 
   4  -3   3 23416.8 1502.77   6 
   4  -3   4 11427.1 1363.97   5 
   4  -3   4 12661.7 1013.67  10 
   4  -3   4 12148.3 1049.86   9 
   4  -3   4 12456.5 1138.55   6 
   4  -3   5 5858.79 840.310   6 
   4  -3   5 7152.14 1108.12   5 
   4  -3   5 5238.37 736.583   9 
   4  -3   6 5658.55 1029.54   5 
   4  -3   6 5562.07 767.748   9 
   4  -3   6 8323.35 965.433   6 
   4  -3   7 16231.4 1313.55   6 
   4  -3   7 15274.0 1200.90   9 
   4  -3   8 32172.7 1800.76   6 
   4  -3   8 33624.1 1713.68   9 
   4  -3   9 5442.27 898.685   6 
   4  -3   9 5357.29 785.724   9 
   4  -3  10 7620.87 985.778   6 
   4  -3  10 4612.52 749.051   9 
   4  -3  11 8439.18 985.294   6 
   4  -3  11 7849.77 860.176   9 
   4  -3  12 2633.97 643.189   6 
   4  -3  12 2314.75 528.019   9 
   4  -3  13 643.790 482.437   6 
   4  -3  13 808.409 395.265   9 
   4  -3  14 11287.3 854.654   9 
   4  -3  14 12135.2 978.621   6 
   4  -3  15 14129.7 858.954   9 
   4  -3  15 12659.7 893.700   6 
   4  -3  16 3837.92 483.480   6 
   4  -3  16 4878.60 466.383   9 
   4  -2 -18 2973.43 433.971   4 
   4  -2 -17 1559.54 392.170   4 
   4  -2 -16 1052.64 404.599   4 
   4  -2 -15 4087.79 659.404   4 
   4  -2 -14 6142.01 791.887   4 
   4  -2 -14 6953.26 753.361   8 
   4  -2 -13 4930.84 682.805   8 
   4  -2 -13 6066.36 811.204   4 
   4  -2 -12 23985.5 1405.25   4 
   4  -2 -12 24076.3 1298.51   8 
   4  -2 -11 38149.5 1788.56   4 
   4  -2 -11 38280.9 1593.66   8 
   4  -2 -10 35252.5 1714.52   4 
   4  -2 -10 37145.0 1545.27   8 
  -4  -2  10 38281.6 2806.08   2 
  -4  -2   9 4118.07 913.698   2 
   4  -2  -9 4490.25 576.443   8 
   4  -2  -9 4532.31 663.075   4 
   4  -2  -8 3995.04 512.317   8 
  -4  -2   8 3769.13 952.061   2 
   4  -2  -8 3521.13 596.392   4 
   4  -2  -7 17701.6 1141.19   4 
  -4  -2   7 22360.3 1915.12   2 
  -4  -2   6 4770.80 1076.06   2 
  -4  -2   5 7458.85 1169.57   2 
  -4  -2   4 60950.5 2797.40   2 
  -4  -2   3 9617.42 1230.85   2 
   4  -2  -2 34539.5 2034.29   5 
  -4  -2   2 35135.4 2060.44   2 
   4  -2  -1 83985.7 3076.33   5 
  -4  -2   1 86982.6 3210.49   2 
   4  -2   0 174422. 4341.68   5 
   4  -2   0 180616. 4136.19   1 
   4  -2   1 13369.1 1222.92   1 
   4  -2   1 11420.0 1216.61   5 
   4  -2   2 34375.4 2001.33   5 
   4  -2   2 37016.3 1962.18   1 
   4  -2   3 12758.8 1021.43   6 
   4  -2   3 11708.1 1172.63   5 
   4  -2   3 12793.1 1227.16   1 
   4  -2   4 18351.7 1234.53   6 
   4  -2   4 20512.5 1529.58   5 
   4  -2   4 20466.5 1569.31   1 
   4  -2   5 26215.6 1475.72   6 
   4  -2   5 23973.6 1658.35   5 
   4  -2   5 21589.4 1213.57   9 
   4  -2   5 24478.0 1740.74   1 
   4  -2   6 13003.9 1068.97   6 
   4  -2   6 11424.5 1178.10   5 
   4  -2   6 12269.8 949.559   9 
   4  -2   6 11273.9 1226.77   1 
   4  -2   6 10109.2 957.604   3 
   4  -2   7 3091.46 682.476   6 
   4  -2   7 2631.09 559.234   3 
   4  -2   7 2341.22 468.333   9 
   4  -2   7 3496.72 944.896   1 
   4  -2   8 24821.7 1915.41   1 
   4  -2   8 26817.8 1412.75   9 
   4  -2   8 27098.1 1569.07   3 
   4  -2   9 54305.1 2866.78   1 
   4  -2   9 61294.2 2128.70   9 
   4  -2   9 55199.4 2253.08   3 
   4  -2  10 8924.53 848.933   9 
   4  -2  10 9570.93 1026.10   3 
   4  -2  11 6654.79 871.216   3 
   4  -2  11 6433.07 728.838   9 
   4  -2  12 21814.3 1305.35   9 
   4  -2  12 20701.1 1455.29   3 
   4  -2  13 4025.13 561.570   9 
  -4  -2 -13 4814.94 696.191   4 
  -4  -2 -14 609.045 445.957   4 
   4  -2  15 5052.07 761.719   6 
  -4  -2 -15 5791.79 681.136   4 
   4  -2  16 15270.3 1090.33   6 
  -4  -2 -16 15816.2 971.238   4 
   4  -2  17 942.506 385.387   6 
  -4  -2 -17 93.1890 232.466   4 
   4  -2  18 1907.35 373.909   6 
   4  -1 -20 2420.30 413.379   4 
   4  -1 -19 2868.33 503.409   4 
   4  -1 -18 3854.74 622.297   4 
   4  -1 -17 2468.13 616.773   4 
   4  -1 -16 4445.87 733.733   4 
   4  -1 -15 1939.92 631.693   4 
   4  -1 -14 21479.2 1455.96   4 
   4  -1 -13 69059.4 2538.91   4 
   4  -1 -12 12571.1 1135.38   4 
  -4  -1  12 14672.3 1991.87   2 
   4  -1 -11 8872.37 966.895   4 
   4  -1 -11 8539.23 787.114   8 
  -4  -1  11 10507.5 1702.64   2 
   4  -1 -10 17048.1 1246.89   4 
   4  -1 -10 14686.0 961.911   8 
  -4  -1  10 18741.4 1986.39   2 
   4  -1  -9 42130.4 1829.21   4 
   4  -1  -9 38082.7 1441.12   8 
  -4  -1   9 38600.4 2711.66   2 
   4  -1  -8 7576.60 819.081   4 
  -4  -1   8 7509.00 1304.50   2 
  -4  -1   7 10339.1 1392.55   2 
  -4  -1   6 6981.50 1100.54   2 
  -4  -1   5 27331.1 1957.86   2 
  -4  -1   4 18720.4 1577.82   2 
  -4  -1   3 21348.5 1615.14   2 
   4  -1  -2 17776.1 1358.29   1 
   4  -1  -1 52164.0 2236.21   1 
   4  -1   0 88551.5 2893.12   1 
   4  -1   1 99825.7 2809.03   5 
   4  -1   1 99337.0 3087.79   1 
   4  -1   2 6454.47 780.257   5 
   4  -1   2 6716.49 937.697   1 
   4  -1   3 4997.99 865.462   1 
   4  -1   3 4985.63 688.039   5 
   4  -1   4 50014.4 1925.20   5 
   4  -1   4 50419.9 2365.12   1 
   4  -1   5 2747.99 712.894   1 
   4  -1   6 19955.0 1614.31   1 
   4  -1   7 23528.9 1436.25   3 
   4  -1   7 24287.4 1835.34   1 
   4  -1   8 9031.08 1206.68   1 
   4  -1   8 11302.7 1070.24   3 
   4  -1   9 5716.10 1066.09   1 
   4  -1   9 5227.84 758.646   3 
   4  -1  10 9195.61 1412.00   1 
   4  -1  10 8807.33 1011.01   3 
   4  -1  11 13126.3 1610.25   1 
   4  -1  11 12458.5 1232.08   3 
   4  -1  12 35114.1 2003.09   3 
   4  -1  13 3044.46 771.767   3 
   4  -1  14 1666.43 707.171   3 
  -4  -1 -15 7874.19 874.330   4 
  -4  -1 -16 3280.29 636.387   4 
  -4  -1 -17 6736.84 743.692   4 
  -4  -1 -18 3583.18 537.011   4 
   4  -1  19 877.017 336.105   6 
  -4  -1 -19 843.053 297.256   4 
   4   0 -21 11780.3 665.788   4 
   4   0 -20 5480.77 585.393   4 
   4   0 -19 1399.91 458.880   4 
   4   0 -18 6374.13 788.274   4 
   4   0 -17 7426.11 935.252   4 
   4   0 -16 1180.49 583.020   4 
   4   0 -15 2506.47 729.736   4 
   4   0 -14 12247.7 1230.80   4 
   4   0 -13 2853.70 678.611   4 
   4   0 -12 33256.1 1778.70   4 
  -4   0  12 33134.9 2900.32   2 
  -4   0  11 3315.54 1130.18   2 
   4   0 -11 1738.63 577.176   4 
   4   0 -10 8611.47 925.908   4 
  -4   0  10 6947.35 1583.01   2 
  -4   0   9 3097.82 1174.76   2 
   4   0  -9 3579.01 622.262   4 
  -4   0   8 5621.88 1199.34   2 
   4   0  -8 5087.17 674.173   4 
  -4   0   7 6328.35 1261.87   2 
  -4   0   6 8256.68 1210.45   2 
  -4   0   5 32884.6 2118.03   2 
  -4   0   4 78648.2 3081.99   2 
  -4   0   3 50668.6 2441.19   2 
   4   0  -2-322.070 550.733   1 
   4   0  -1 62088.2 2439.33   1 
   4   0   0 19897.7 1446.17   1 
   4   0   1 413.715 532.641   1 
   4   0   2 38993.4 1985.80   1 
   4   0   3 143211. 3842.69   1 
   4   0   4 10125.6 1159.13   1 
   4   0   5 3837.38 833.421   1 
   4   0   6 40035.1 2242.12   1 
   4   0   7 1598.58 523.915   3 
   4   0   7 1462.23 726.244   1 
   4   0   8 1932.75 828.668   1 
   4   0   8 1954.06 514.557   3 
   4   0   9 40506.7 2541.55   1 
   4   0   9 44842.1 2059.09   3 
   4   0  10 5742.49 1133.35   1 
   4   0  10 6555.43 910.190   3 
   4   0  11 4828.90 1097.80   1 
   4   0  11 5457.51 910.799   3 
   4   0  12 7379.83 1047.60   3 
   4   0  13 64994.0 2727.48   3 
   4   0  14 15543.3 1448.77   3 
  -4   0 -15 14744.0 1201.62   4 
  -4   0 -16 13274.8 1120.91   4 
  -4   0 -17 839.732 455.695   4 
  -4   0 -18 9787.46 823.399   4 
  -4   0 -19 8110.36 681.851   4 
  -4   0 -20 3587.62 405.586   4 
   4   1 -20 3288.90 459.181   4 
   4   1 -19 2520.61 506.873   4 
   4   1 -18 4090.84 658.945   4 
   4   1 -17 2280.88 621.351   4 
   4   1 -16 4539.75 769.008   4 
   4   1 -15 2207.35 633.563   4 
   4   1 -14 23246.8 1535.70   4 
   4   1 -13 72166.0 2611.22   4 
   4   1 -12 13147.7 1192.78   4 
  -4   1  12 12105.5 1641.44   2 
   4   1 -11 9488.33 996.961   4 
  -4   1  11 10035.7 1493.84   2 
   4   1 -10 18707.8 1304.43   4 
  -4   1  10 17090.5 1778.66   2 
   4   1  -9 41460.8 1820.89   4 
  -4   1   9 43288.8 2823.03   2 
   4   1  -8 7943.09 806.804   4 
  -4   1   8 8845.21 1450.45   2 
  -4   1   7 11209.6 1483.10   2 
  -4   1   6 7341.17 1121.01   2 
  -4   1   5 27748.6 1962.24   2 
  -4   1   4 16065.2 1457.66   2 
  -4   1   3 22760.8 1675.18   2 
   4   1  -2 16365.2 1463.31   1 
   4   1  -1 55556.6 2339.03   1 
   4   1   0 95100.2 3023.15   1 
   4   1   1 104395. 3190.44   1 
   4   1   2 6924.36 923.866   1 
   4   1   3 5752.45 911.761   1 
   4   1   4 50766.4 2366.24   1 
   4   1   5 4415.81 810.855   1 
   4   1   6 20130.9 1608.98   1 
   4   1   7 25954.0 1941.84   1 
   4   1   7 24023.3 1394.12   7 
   4   1   7 24551.0 1435.42   3 
   4   1   8 10763.9 1314.12   1 
   4   1   8 10494.4 1014.07   7 
   4   1   8 10843.3 1067.03   3 
   4   1   9 4141.02 817.715   1 
   4   1   9 4653.49 758.109   7 
   4   1   9 5103.76 805.916   3 
   4   1  10 9075.57 1279.97   1 
   4   1  10 8809.28 961.609   7 
   4   1  10 8471.37 1025.57   3 
   4   1  11 14932.7 1722.15   1 
   4   1  11 12523.8 1148.30   7 
   4   1  11 14104.7 1292.21   3 
   4   1  12 35164.1 1823.14   7 
   4   1  12 33878.7 1977.00   3 
   4   1  13 4552.72 879.001   3 
   4   1  13 3972.52 676.602   7 
   4   1  14 1253.32 639.346   3 
  -4   1 -15 9084.97 952.802   4 
  -4   1 -16 4338.75 677.837   4 
  -4   1 -17 5678.28 720.924   4 
  -4   1 -18 2485.47 482.042   4 
  -4   1 -19 791.224 301.614   4 
   4   2 -19 4400.55 506.409   7 
   4   2 -18 4876.83 519.818   4 
   4   2 -18 4274.01 575.086   7 
   4   2 -17 1754.59 452.939   4 
   4   2 -16 1177.26 428.287   4 
   4   2 -15 5533.15 708.976   4 
   4   2 -14 7663.12 855.128   4 
   4   2 -13 5632.46 823.626   4 
   4   2 -12 24244.0 1461.31   4 
   4   2 -11 39637.4 1828.60   4 
   4   2 -10 37251.6 1755.57   4 
  -4   2  10 31426.4 2470.17   2 
  -4   2   9 5131.16 1031.67   2 
   4   2  -9 4726.33 673.663   4 
  -4   2   8 4526.17 997.004   2 
   4   2  -8 4549.30 639.974   4 
   4   2  -7 20723.5 1227.31   4 
  -4   2   7 25546.1 1994.82   2 
  -4   2   6 5018.61 849.263   2 
   4   2  -6 4195.23 655.143   7 
  -4   2   5 7412.21 1117.58   2 
   4   2  -5 7284.11 838.899   7 
  -4   2   4 62356.8 2821.17   2 
   4   2  -4 60921.3 2256.15   7 
  -4   2   3 12906.6 1327.95   2 
  -4   2   2 38093.4 2096.59   2 
  -4   2   1 95107.4 3264.96   2 
   4   2   0 189212. 4273.56   1 
   4   2   1 12608.0 1145.35   1 
   4   2   2 40439.6 2045.44   1 
   4   2   3 12857.2 1229.18   1 
   4   2   3 13332.2 1068.38   7 
   4   2   4 20347.0 1500.95   1 
   4   2   4 20580.7 1354.93   7 
   4   2   5 24892.0 1722.04   1 
   4   2   5 23213.4 1454.93   7 
   4   2   6 11541.5 1205.02   1 
   4   2   6 13732.3 1205.64   7 
   4   2   6 9874.95 932.890   3 
   4   2   7 2457.17 494.234   3 
   4   2   7 4107.88 844.391   1 
   4   2   7 2902.93 635.856   7 
   4   2   8 28080.7 1979.60   1 
   4   2   8 26541.9 1640.31   7 
   4   2   8 28964.9 1620.67   3 
   4   2   9 64459.7 3193.61   1 
   4   2   9 58241.4 2401.77   7 
   4   2   9 60548.9 2349.58   3 
   4   2  10 10868.1 1319.45   1 
   4   2  10 8626.36 1017.95   7 
   4   2  10 8710.40 1009.94   3 
   4   2  11 5742.56 906.926   3 
   4   2  11 5298.42 850.497   7 
   4   2  12 22421.5 1536.98   7 
   4   2  12 22420.1 1532.80   3 
  -4   2 -13 4308.94 656.762   4 
   4   2  13 3122.43 725.903   7 
  -4   2 -14 1165.87 422.524   4 
   4   2  14 1280.05 535.255   7 
  -4   2 -15 5708.42 692.071   4 
  -4   2 -16 14874.0 942.322   4 
  -4   2 -17 181.091 264.501   4 
   4   3 -17 12697.4 769.642   7 
   4   3 -16 5828.37 653.460   7 
   4   3 -15 5918.57 708.886   7 
   4   3 -14 1230.73 506.541   7 
   4   3 -13 4310.81 699.778   7 
   4   3 -12 19335.3 1420.25   7 
   4   3 -11 5245.51 784.814   7 
   4   3 -10 38019.9 1979.93   7 
   4   3  -9 7010.46 971.081   7 
   4   3  -8 10136.9 1074.01   7 
   4   3  -7 13200.9 1203.93   7 
   4   3  -6 12243.0 1141.27   7 
   4   3  -5 3920.99 766.665   7 
   4   3  -4 14693.4 1226.22   7 
   4   3  -3 21813.7 1451.63   7 
   4   3  -2 10839.6 1100.62   7 
   4   3  -1 12409.9 1177.63   7 
   4   3   0 1194.53 541.635   7 
   4   3   1 32071.2 1789.94   7 
   4   3   2 34051.1 1869.72   7 
   4   3   3 26180.0 1660.90   7 
   4   3   4 14158.6 1265.54   7 
   4   3   5 6738.41 903.097   7 
   4   3   6 6149.12 893.865   7 
   4   3   7 17755.4 1410.17   7 
   4   3   8 33990.6 1905.94   7 
   4   3   9 5262.07 870.354   7 
   4   3  10 7411.36 1013.12   7 
   4   3  11 9567.86 1071.77   7 
   4   3  12 2310.91 649.812   7 
   4   3  13 317.004 430.775   7 
   4   4 -10 7440.07 833.015   7 
   4   4  -9 4193.14 664.811   7 
   4   4  -8 10316.6 986.078   7 
   4   4  -7 5210.93 751.800   7 
   4   4  -6 2299.40 529.516   7 
   4   4  -5 2647.77 608.495   7 
   4   4  -4 5955.38 846.323   7 
   4   4  -3 6309.95 869.279   7 
   4   4  -2 19069.5 1441.45   7 
   4   4  -1 44604.8 2124.70   7 
   4   4   0 8373.62 983.482   7 
   4   4   1 19764.9 1459.37   7 
   4   4   2 14759.2 1259.63   7 
   4   4   3 17394.5 1382.28   7 
   4   4   4 2463.29 646.752   7 
   4   4   5 883.986 499.522   7 
   4   4   6 19051.6 1424.45   7 
   4   4   7 1482.68 603.213   7 
   4   4   8 2304.81 610.306   7 
   4   4   9 9648.32 1023.48   7 
   4   4  10 4506.24 763.091   7 
   4   4  11 8257.57 894.985   7 
   4   4  12 18307.2 1155.34   7 
   4   5   2 2379.12 491.053   7 
   4   5   3 3118.40 575.105   7 
   4   5   4 6124.93 704.225   7 
   4   5   5 3550.67 553.984   7 
   4   5   6 1496.27 400.645   7 
   4   5   7 8630.19 717.671   7 
   4   5   8 1004.33 323.816   7 
   5  -5  -9 2121.53 348.309  10 
   5  -5  -8 10091.5 686.523  10 
   5  -5  -7 2297.03 436.057  10 
   5  -5  -6 1455.15 415.530  10 
   5  -5  -5 6583.14 659.567  10 
   5  -5  -4 5193.75 612.983  10 
   5  -5  -3 5990.01 655.726  10 
   5  -5  -2 722.930 396.509  10 
   5  -5   2 13260.9 898.238   9 
   5  -5   3 4158.58 570.061   9 
   5  -5   4 4751.33 589.795   9 
   5  -5   5 5804.28 590.638   9 
   5  -5   6 3001.18 437.740   9 
   5  -5   7 1957.32 347.976   9 
   5  -5   8 2333.80 334.596   9 
   5  -4 -12 8735.38 632.948  10 
   5  -4 -11 195.155 320.435  10 
   5  -4 -10 19148.7 1100.15  10 
   5  -4  -9 4396.42 645.690  10 
   5  -4  -8 1675.42 572.110  10 
   5  -4  -7 2552.65 673.748  10 
   5  -4  -6 2706.66 664.768  10 
   5  -4  -5 1180.92 566.491  10 
   5  -4  -4 4975.34 847.240  10 
   5  -4  -3 22959.2 1449.10  10 
   5  -4  -2 20860.9 1391.41  10 
   5  -4  -1 990.861 500.647  10 
   5  -4  -1 575.978 462.582   9 
   5  -4   0 528.558 499.069  10 
   5  -4   0 536.731 479.421   9 
   5  -4   1 2167.14 558.611  10 
   5  -4   1 2781.18 646.954   9 
   5  -4   2 3188.32 669.572   9 
   5  -4   3 3090.23 674.276   9 
   5  -4   4 8802.74 906.901   9 
   5  -4   5 6807.45 817.601   9 
   5  -4   6 4627.09 671.028   9 
   5  -4   7 14785.6 1043.32   9 
   5  -4   8 706.015 373.074   9 
   5  -4   9 1690.21 416.491   9 
   5  -4  10 1968.59 418.615   9 
   5  -4  11 7506.43 588.302   9 
   5  -4  12 2056.18 286.024   9 
   5  -3 -12 6238.25 653.260  10 
   5  -3 -11 8832.30 839.613  10 
   5  -3 -10 3741.18 622.660  10 
   5  -3  -9 12438.0 1047.50  10 
   5  -3  -8-75.0853 409.483  10 
   5  -3  -7 12718.9 1105.22  10 
   5  -3  -6 537.286 422.855  10 
   5  -3  -5 6304.97 839.470  10 
   5  -3  -4 3011.87 667.255  10 
   5  -3  -3 4912.82 806.425  10 
   5  -3  -2 41858.2 1932.07  10 
   5  -3  -2 40554.5 1807.36   9 
   5  -3  -1 50268.2 2127.75  10 
   5  -3  -1 47562.5 2009.57   9 
   5  -3   0 89045.3 2638.64   9 
   5  -3   0 85328.8 2733.20  10 
   5  -3   1 7060.54 836.353   9 
   5  -3   1 4325.52 832.072  10 
   5  -3   2 10196.7 1009.82  10 
   5  -3   2 11376.2 1008.26   9 
   5  -3   3 9170.39 930.743   9 
   5  -3   4 8511.19 888.909   9 
   5  -3   5 738.039 552.986   6 
   5  -3   5 807.204 465.430   9 
   5  -3   6 13308.5 1069.59   9 
   5  -3   6 12634.9 1247.78   6 
   5  -3   7 1602.46 623.966   6 
   5  -3   7 1664.13 513.270   9 
   5  -3   8 31042.6 1534.71   9 
   5  -3   8 32030.6 1812.11   6 
   5  -3   9 7214.62 777.427   9 
   5  -3   9 9967.29 1055.02   6 
   5  -3  10 3735.86 754.557   6 
   5  -3  10 2542.71 523.982   9 
   5  -3  11 6473.41 682.758   9 
   5  -3  11 6576.15 879.198   6 
   5  -3  12 7629.07 658.364   9 
   5  -3  12 7679.07 882.783   6 
   5  -3  13 11506.3 939.102   6 
   5  -3  14-282.072 323.723   6 
   5  -2  -9 18339.4 1163.75  10 
   5  -2  -8 10418.1 911.093  10 
  -5  -2   8 5526.79 1120.28   2 
   5  -2  -7 2482.80 526.989  10 
  -5  -2   7 701.674 740.428   2 
   5  -2  -6 28106.4 1510.28  10 
  -5  -2   6 29555.6 2433.94   2 
   5  -2  -5 1347.16 500.901  10 
  -5  -2   5 1135.51 575.986   2 
   5  -2  -4 1189.08 407.894  10 
  -5  -2   4 2204.18 857.982   2 
   5  -2  -3 12985.6 1065.23   3 
   5  -2  -3 14491.8 1086.85  10 
  -5  -2   3 13779.6 1653.65   2 
   5  -2  -2 5817.54 746.550  10 
   5  -2  -2 6386.50 694.148   9 
   5  -2  -2 5765.54 803.994   3 
  -5  -2   2 6255.47 1316.90   2 
   5  -2  -1 6868.96 932.416   3 
   5  -2  -1 8673.65 906.447  10 
  -5  -2   1 6690.05 1363.23   2 
   5  -2  -1 8254.92 816.287   9 
   5  -2   0 34375.2 1699.79   3 
   5  -2   0 36877.9 1699.56  10 
   5  -2   0 35588.0 1545.80   9 
  -5  -2   0 35112.4 2444.12   2 
   5  -2   1 43506.7 1882.06   3 
   5  -2   1 46171.9 1878.73  10 
   5  -2   1 43283.9 2444.17   1 
   5  -2   1 44393.3 1690.89   9 
   5  -2   1 39306.2 1873.90   6 
   5  -2   2 6200.74 922.627   5 
   5  -2   2 7212.53 735.437   9 
   5  -2   2 5790.83 732.029   3 
   5  -2   2 6293.37 1075.71   1 
   5  -2   2 7259.34 891.098   6 
   5  -2   3 11054.8 998.781   3 
   5  -2   3 11858.2 1327.17   5 
   5  -2   3 10870.7 880.297   9 
   5  -2   3 11384.6 1324.97   1 
   5  -2   3 10572.9 1070.34   6 
   5  -2   4 16810.0 1311.98   6 
   5  -2   4 15802.3 1663.15   1 
   5  -2   4 15530.8 1194.63   3 
   5  -2   5 14333.6 1251.23   6 
   5  -2   5 13998.1 1486.98   1 
   5  -2   5 15007.0 1232.29   3 
   5  -2   6 8273.45 1012.06   6 
   5  -2   6 8728.96 1209.09   1 
   5  -2   6 9238.05 1025.88   3 
   5  -2   7 12059.6 1188.35   6 
   5  -2   7 13204.9 1178.10   3 
   5  -2   8 19209.9 1493.59   6 
   5  -2   8 20114.6 1427.57   3 
   5  -2   9 1807.16 665.640   6 
   5  -2   9 3156.63 711.581   3 
   5  -2  10 5610.29 918.344   6 
   5  -2  10 5346.79 835.029   3 
   5  -2  11 5432.13 867.502   6 
   5  -2  11 5592.43 847.607   3 
   5  -2  12 1081.90 625.079   6 
   5  -2  12 1213.25 530.701   3 
   5  -2  13-176.096 480.336   6 
  -5  -2 -13 271.889 323.444   4 
   5  -2  14 8754.94 922.023   6 
  -5  -2 -14 8864.73 737.058   4 
   5  -2  15 5125.73 696.876   6 
  -5  -2 -15 5963.77 587.636   4 
   5  -2  16 1583.65 453.959   6 
  -5  -2 -16 1756.39 282.471   4 
   5  -2  17 555.316 290.077   6 
   5  -1 -17 2691.35 536.451   4 
   5  -1 -16 1344.90 503.485   4 
   5  -1 -15 4720.57 744.628   4 
   5  -1 -14 6358.67 875.851   4 
   5  -1 -13 16243.3 1311.22   4 
   5  -1 -12 1329.69 594.179   4 
   5  -1 -11 5891.66 902.935   4 
   5  -1 -10 7761.83 949.660   4 
  -5  -1  10 6708.91 1605.40   2 
  -5  -1   9 2491.14 1046.89   2 
   5  -1  -9 1571.66 580.817   4 
  -5  -1   8 6408.32 1233.54   2 
   5  -1  -8 4577.09 749.718   4 
  -5  -1   7 5488.71 1212.02   2 
   5  -1  -6 7679.38 718.542  10 
  -5  -1   6 5313.29 1280.43   2 
   5  -1  -5 15593.9 987.257  10 
  -5  -1   5 9651.13 1565.43   2 
   5  -1  -4 43563.3 1664.94  10 
  -5  -1   4 41734.6 2632.62   2 
   5  -1  -3 12197.4 946.023  10 
  -5  -1   3 11765.1 1485.41   2 
   5  -1  -2 17974.3 1111.02  10 
  -5  -1   2 17149.0 1717.55   2 
   5  -1  -1 32765.1 1639.06   3 
   5  -1  -1 31508.1 2093.39   1 
   5  -1   0 31162.9 1641.30   3 
   5  -1   0 27754.6 1972.22   1 
   5  -1   1 5105.64 642.550   6 
   5  -1   1 7144.75 892.672   3 
   5  -1   1 4520.36 975.507   1 
   5  -1   2 12177.0 983.534   6 
   5  -1   2 14364.0 1113.15   3 
   5  -1   2 10468.4 1296.34   1 
   5  -1   3 58394.8 2083.61   6 
   5  -1   3 61330.7 2282.88   3 
   5  -1   3 59429.8 2903.91   1 
   5  -1   4 52562.8 2148.32   3 
   5  -1   4 50598.0 1979.48   6 
   5  -1   4 51102.4 2740.60   1 
   5  -1   5 34007.4 1681.10   6 
   5  -1   5 27548.2 2085.16   1 
   5  -1   5 29783.9 1666.02   3 
   5  -1   6 2162.87 830.462   1 
   5  -1   6 1057.61 468.825   3 
   5  -1   7 2183.79 615.324   3 
   5  -1   7 2727.97 922.578   1 
   5  -1   8 23533.3 2109.18   1 
   5  -1   8 24805.2 1655.16   3 
   5  -1   9 16112.5 1366.81   3 
   5  -1  10 13428.0 1277.97   3 
   5  -1  11 7517.95 1057.26   3 
   5  -1  12 40557.3 2157.95   3 
   5  -1  13 13299.1 1284.20   3 
   5  -1  14 364.998 507.974   3 
  -5  -1 -15 14531.8 1031.99   4 
   5  -1  16 4609.57 678.159   6 
  -5  -1 -16 4461.58 579.227   4 
   5  -1  17 1853.99 456.913   6 
  -5  -1 -17 2144.10 404.280   4 
   5  -1  18 8116.60 639.608   6 
  -5  -1 -18 9587.79 602.597   4 
   5   0 -18 923.423 431.562   4 
   5   0 -17 1164.16 542.910   4 
   5   0 -16 494.382 512.553   4 
   5   0 -15 5949.55 873.299   4 
   5   0 -14 38419.8 1960.89   4 
   5   0 -13 112848. 3322.14   4 
   5   0 -12 19537.8 1499.01   4 
   5   0 -11 3278.64 757.065   4 
   5   0 -10 16296.3 1323.86   4 
  -5   0  10 12877.3 1805.47   2 
   5   0  -9 8051.43 988.738   4 
  -5   0   9 8582.34 1493.12   2 
  -5   0   8 3425.14 1201.91   2 
   5   0  -8 1568.46 555.247   4 
   5   0  -7 14252.5 1155.39   4 
  -5   0   7 13860.3 1761.77   2 
  -5   0   6 19.2087 724.088   2 
  -5   0   5 10480.1 1531.58   2 
   5   0  -5 11163.7 941.145   7 
  -5   0   4 30859.4 2332.72   2 
  -5   0   3 29767.3 2184.21   2 
  -5   0   2-108.865 671.596   2 
   5   0  -2 59.3122 596.665   1 
   5   0  -1 1270.94 772.650   1 
   5   0   0 11052.9 1304.58   1 
   5   0   1 3847.76 609.157   3 
   5   0   1 3683.89 925.419   1 
   5   0   2 5645.20 755.239   3 
   5   0   2 6589.64 1149.31   1 
   5   0   3 17650.5 1240.24   3 
   5   0   3 18914.0 1701.79   1 
   5   0   4 7733.96 878.668   3 
   5   0   4 6885.86 1100.84   1 
   5   0   5 6333.31 1135.95   1 
   5   0   5 3685.32 691.241   3 
   5   0   6 8431.57 1305.80   1 
   5   0   6 8516.05 959.976   3 
   5   0   7 22130.1 1988.04   1 
   5   0   7 20703.9 1484.43   3 
   5   0   8 7392.64 1250.09   1 
   5   0   8 6774.86 963.334   3 
   5   0   9 12710.2 1822.15   1 
   5   0   9 12902.1 1309.14   3 
   5   0  10 424.963 519.266   3 
   5   0  11 53485.7 2469.62   3 
   5   0  12 37068.0 2134.78   3 
   5   0  13 2770.21 842.609   3 
   5   0  14-35.0602 585.821   3 
  -5   0 -15-516.576 450.355   4 
  -5   0 -16 1294.77 481.053   4 
  -5   0 -17 4899.08 603.110   4 
  -5   0 -18 6897.85 580.149   4 
   5   1 -19 138.851 251.684   7 
   5   1 -18 2401.31 488.240   7 
   5   1 -17 2891.80 542.905   4 
   5   1 -16 1482.19 505.852   4 
   5   1 -15 5063.95 752.310   4 
   5   1 -14 7268.51 921.356   4 
   5   1 -13 16148.9 1304.98   4 
   5   1 -12 1271.74 609.455   4 
   5   1 -11 5719.21 893.436   4 
   5   1 -10 8607.29 1023.12   4 
  -5   1  10 8407.14 1391.64   2 
  -5   1   9 3573.00 1004.85   2 
   5   1  -9 1576.08 498.161   4 
  -5   1   8 7880.13 1341.39   2 
   5   1  -8 5972.74 829.593   4 
  -5   1   7 5382.27 1182.10   2 
  -5   1   6 6482.44 1171.50   2 
   5   1  -6 8049.61 935.285   7 
  -5   1   5 13500.9 1567.94   2 
   5   1  -5 15498.6 1245.52   7 
  -5   1   4 47144.7 2811.97   2 
   5   1  -4 49473.2 2083.71   7 
  -5   1   3 12376.4 1526.47   2 
   5   1  -3 14089.8 1106.07   7 
  -5   1   2 16141.0 1716.18   2 
   5   1  -2 17527.3 1222.67   7 
   5   1  -1 33727.7 1647.19   3 
   5   1  -1 32230.4 2095.75   1 
   5   1  -1 35162.3 1717.92   7 
   5   1   0 31371.4 2042.74   1 
   5   1   0 31486.6 1612.58   3 
   5   1   0 29174.6 1557.42   7 
   5   1   1 7721.42 864.457   3 
   5   1   1 7476.59 860.470   7 
   5   1   2 13795.2 1126.61   3 
   5   1   2 11295.1 1011.55   7 
   5   1   2 11719.9 1333.76   1 
   5   1   3 64032.0 2325.17   3 
   5   1   3 60324.5 2967.25   1 
   5   1   3 58470.6 2232.82   7 
   5   1   4 54986.8 2183.17   3 
   5   1   4 51151.7 2752.78   1 
   5   1   4 50850.5 2095.63   7 
   5   1   5 33425.0 2254.04   1 
   5   1   5 32601.5 1707.56   7 
   5   1   5 35253.1 1813.70   3 
   5   1   6 1469.95 521.234   1 
   5   1   6 907.717 471.135   3 
   5   1   6 1619.59 556.528   7 
   5   1   7 3428.98 743.015   3 
   5   1   7 1993.32 441.518   7 
   5   1   7 1575.22 901.315   1 
   5   1   8 25919.4 2177.78   1 
   5   1   8 26366.0 1586.52   7 
   5   1   8 27044.1 1713.84   3 
   5   1   9 15635.6 1243.81   7 
   5   1   9 16488.1 1361.88   3 
   5   1  10 15264.2 1202.61   7 
   5   1  10 15805.1 1364.27   3 
   5   1  11 7464.67 870.250   7 
   5   1  11 7140.84 1035.55   3 
   5   1  12 40704.4 1876.19   7 
   5   1  12 41029.2 2140.37   3 
   5   1  13 13408.3 1078.14   7 
   5   1  13 11741.5 1232.16   3 
   5   1  14 994.591 585.126   3 
  -5   1 -15 14417.4 1037.76   4 
  -5   1 -16 4412.17 617.104   4 
  -5   1 -17 1376.52 340.050   4 
  -5   1 -18 9551.04 593.649   4 
   5   2 -18 865.013 323.993   7 
   5   2 -17 12358.9 909.603   7 
   5   2 -16 12998.2 1040.14   7 
   5   2 -15 2351.51 648.800   7 
   5   2 -14 584.303 549.600   7 
   5   2 -13 3104.84 701.055   7 
   5   2 -12 3510.08 763.054   7 
   5   2 -11 2971.44 733.736   7 
   5   2 -10 20184.5 1550.95   7 
   5   2  -9 18272.7 1480.45   7 
   5   2  -8 11973.3 1203.43   7 
  -5   2   7 821.295 575.863   2 
   5   2  -7 1462.82 601.849   7 
  -5   2   6 27479.4 2243.21   2 
   5   2  -6 30010.4 1778.62   7 
  -5   2   5-2328.97 742.119   2 
   5   2  -5 1585.15 723.524   7 
  -5   2   4 1978.57 739.990   2 
   5   2  -4 2101.37 689.699   7 
   5   2  -3 13411.7 1113.61   3 
  -5   2   3 14224.7 1587.26   2 
   5   2  -3 15491.9 1295.78   7 
  -5   2   2 3523.15 977.332   2 
   5   2  -2 2407.15 857.489   3 
   5   2  -2 5515.11 852.638   7 
   5   2  -1 8068.88 921.161   3 
  -5   2   1 8964.71 1336.47   2 
   5   2  -1 7530.60 1006.66   7 
   5   2   0 33282.9 1659.52   3 
  -5   2   0 38912.1 2454.68   2 
   5   2   0 35590.6 1854.93   7 
   5   2   1 46723.7 1960.98   3 
   5   2   1 52866.3 2638.83   1 
   5   2   1 48642.3 2204.93   7 
   5   2   2 7767.86 912.827   3 
   5   2   2 5585.21 937.399   1 
   5   2   2 7102.27 985.798   7 
   5   2   3 12030.6 1035.52   3 
   5   2   3 11907.3 1339.83   1 
   5   2   3 9500.59 1052.41   7 
   5   2   4 16635.5 1349.94   7 
   5   2   4 14473.7 1175.79   3 
   5   2   5 16171.4 1366.48   7 
   5   2   5 16651.9 1609.74   1 
   5   2   5 16092.3 1207.43   3 
   5   2   6 6279.89 813.393   3 
   5   2   6 10273.9 1327.33   1 
   5   2   6 8641.67 1022.20   7 
   5   2   7 15406.7 1316.88   7 
   5   2   7 13943.6 1188.90   3 
   5   2   8 18180.7 1414.73   7 
   5   2   8 17551.0 1319.07   3 
   5   2   9 752.047 590.178   3 
   5   2   9 1617.82 610.666   7 
   5   2  10 3988.69 666.653   3 
   5   2  10 4870.73 781.399   7 
   5   2  11 4512.08 721.001   3 
   5   2  11 4383.82 803.585   7 
   5   2  12 76.9730 412.066   3 
   5   2  12 981.144 484.104   7 
  -5   2 -13 63.3364 346.973   4 
   5   2  13 424.918 403.028   7 
  -5   2 -14 9007.45 771.952   4 
  -5   2 -15 4795.04 543.497   4 
  -5   2 -16 2250.16 348.049   4 
   5   3 -16-63.9889 206.844   7 
   5   3 -15 2709.28 498.496   7 
   5   3 -14 3132.77 581.960   7 
   5   3 -13 3640.98 676.151   7 
   5   3 -12 7231.51 888.563   7 
   5   3 -11 8441.18 991.608   7 
   5   3 -10 4141.39 833.757   7 
   5   3  -9 13670.4 1306.49   7 
   5   3  -8 411.427 522.462   7 
   5   3  -7 13276.7 1264.07   7 
   5   3  -6 767.801 506.665   7 
   5   3  -5 6164.93 929.864   7 
   5   3  -4 3606.93 759.577   7 
   5   3  -3 6279.10 932.391   7 
   5   3  -2 44678.5 2230.48   7 
   5   3  -1 58629.3 2542.64   7 
   5   3   0 94738.4 3261.98   7 
   5   3   1 6938.52 1066.09   7 
   5   3   2 12661.1 1281.98   7 
   5   3   3 6401.22 1001.33   7 
   5   3   4 8431.02 1103.05   7 
   5   3   5 1263.26 632.197   7 
   5   3   6 13623.9 1328.77   7 
   5   3   7 706.340 598.683   7 
   5   3   8 31633.4 1880.53   7 
   5   3   9 8943.18 1056.66   7 
   5   3  10 3310.33 748.076   7 
   5   3  11 8140.79 927.271   7 
   5   3  12 7985.81 867.372   7 
   5   3  13 15740.6 1060.84   7 
   5   4 -12 9025.75 705.734   7 
   5   4 -11 323.606 345.002   7 
   5   4 -10 16728.6 1129.29   7 
   5   4  -9 4661.81 708.229   7 
   5   4  -8 3428.46 650.061   7 
   5   4  -7 2354.78 614.806   7 
   5   4  -6 2384.59 579.945   7 
   5   4  -5 1925.46 592.838   7 
   5   4  -4 4651.42 790.697   7 
   5   4  -3 25322.9 1637.43   7 
   5   4  -2 22229.3 1546.12   7 
   5   4  -1 1467.99 583.023   7 
   5   4   0 723.565 570.215   7 
   5   4   1 2793.36 755.643   7 
   5   4   2 1948.38 773.130   7 
   5   4   3 3544.85 737.133   7 
   5   4   4 8660.21 1028.34   7 
   5   4   5 7879.91 965.248   7 
   5   4   6 4491.90 782.603   7 
   5   4   7 17582.5 1287.34   7 
   5   4   8 1044.05 528.503   7 
   5   4   9 1189.49 494.431   7 
   5   4  10 3491.34 599.730   7 
   5   4  11 6987.21 703.534   7 
   5   5  -2 673.473 353.526   7 
   5   5  -1 18108.8 1030.35   7 
   5   5   0 2806.91 477.645   7 
   5   5   1 2002.06 435.563   7 
   5   5   2 10322.5 811.299   7 
   5   5   3 4998.90 606.384   7 
   5   5   4 4766.11 553.751   7 
   5   5   5 5463.12 573.191   7 
   5   5   6 2650.05 417.110   7 
   5   5   7 1885.92 344.080   7 
   6  -4  -8 2252.99 467.831  10 
   6  -4  -7 3941.72 571.934  10 
   6  -4  -6 1316.28 470.168  10 
   6  -4  -5 4245.63 649.109  10 
   6  -4  -4 7373.87 791.238  10 
   6  -4   3 1028.69 369.151   9 
   6  -4   4 950.002 347.281   9 
   6  -4   5 6200.57 614.410   9 
   6  -4   6 882.041 307.096   9 
   6  -4   7 964.222 277.228   9 
   6  -4   8 2802.95 330.345   9 
   6  -3 -10 18268.3 1001.44  10 
   6  -3  -9 7493.15 766.928  10 
   6  -3  -8 3613.42 598.192  10 
   6  -3  -7 4903.89 722.078  10 
   6  -3  -6 3345.19 663.446  10 
   6  -3  -5 376.053 438.269  10 
   6  -3  -4 10425.0 1013.87  10 
   6  -3  -3 628.796 527.638  10 
   6  -3  -2 5221.24 840.452  10 
   6  -3   1 3071.75 562.085   9 
   6  -3   2 3950.71 606.522   9 
   6  -3   3 8993.60 842.005   9 
   6  -3   4 343.861 337.884   9 
   6  -3   5 4994.98 611.399   9 
   6  -2  -8 12375.5 968.957  10 
   6  -2  -7 537.484 376.854  10 
   6  -2  -6 329.065 432.437  10 
   6  -2  -6 276.922 420.320   3 
   6  -2  -5 11178.6 1078.36   3 
   6  -2  -5 12502.1 1078.46  10 
   6  -2  -4 3245.25 651.153  10 
   6  -2  -4 2699.92 639.683   3 
   6  -2  -3 6751.91 948.978   3 
   6  -2  -2 7711.61 1003.03   3 
   6  -2  -1 70858.9 2557.27   3 
   6  -2   0 44514.5 2059.47   3 
   6  -2   1 21210.2 1438.93   3 
   6  -2   2 40644.6 1941.93   3 
   6  -2   3 8609.13 951.874   3 
   6  -2   4 13372.9 1153.99   3 
   6  -2   4 13078.0 1230.62   6 
   6  -2   5 927.422 630.501   6 
   6  -2   5 431.479 422.675   3 
   6  -2   6 21238.7 1463.67   3 
   6  -2   6 21286.1 1537.01   6 
   6  -2   7 5416.11 871.048   6 
   6  -2   7 4399.85 764.730   3 
   6  -2   8 20780.1 1407.93   3 
   6  -2   8 21513.7 1519.46   6 
   6  -2   9 15577.0 1294.84   6 
   6  -2   9 20678.7 1372.00   3 
   6  -2  10 1134.97 556.946   6 
   6  -2  10 611.340 367.212   3 
   6  -2  11 12666.0 1111.18   6 
   6  -2  11 12388.6 993.541   3 
   6  -2  12 3774.58 687.234   6 
  -6  -2 -12 4294.68 495.223   4 
   6  -2  13 750.127 412.158   6 
  -6  -2 -13 1101.40 267.070   4 
   6  -2  14 3630.04 553.585   6 
  -6  -2 -14 2990.34 340.340   4 
   6  -2  15 2941.19 444.910   6 
  -6  -1   5-5.73892 725.414   2 
  -6  -1   4 23672.9 2323.25   2 
   6  -1  -3 11202.7 1146.09   3 
  -6  -1   3 15778.6 1967.40   2 
  -6  -1   2-350.154 1103.05   2 
   6  -1  -2 297.713 563.487   3 
  -6  -1   1 3786.80 1252.50   2 
   6  -1  -1 3597.89 773.892   3 
   6  -1   0 24229.0 1585.78   3 
   6  -1   0 23563.1 2080.34   1 
  -6  -1   0 25333.7 2369.97   2 
   6  -1   1 28310.3 1709.09   3 
   6  -1   1 31567.8 2352.05   1 
   6  -1   2 22.8363 353.404   6 
   6  -1   2-147.769 684.231   1 
   6  -1   2-100.772 561.371   3 
   6  -1   3 29546.1 2277.96   1 
   6  -1   3 24848.8 1641.73   3 
   6  -1   3 26245.4 1538.79   6 
   6  -1   4 15216.2 1194.40   6 
   6  -1   4 14252.9 1721.92   1 
   6  -1   4 14763.5 1294.62   3 
   6  -1   5 3317.00 676.736   6 
   6  -1   5 3720.30 809.981   3 
   6  -1   6 5495.61 809.391   6 
   6  -1   6 6150.22 912.912   3 
   6  -1   7 8722.17 1021.73   6 
   6  -1   7 8386.14 1070.07   3 
   6  -1   8 3985.11 755.507   6 
   6  -1   8 4003.68 820.816   3 
   6  -1   9 1399.12 634.906   6 
   6  -1   9 286.852 618.133   3 
   6  -1  10 17078.9 1315.46   6 
   6  -1  10 16164.0 1395.36   3 
   6  -1  11 11499.8 1090.29   6 
   6  -1  11 11300.6 1133.93   3 
   6  -1  12 4449.25 776.935   6 
   6  -1  12 4893.89 813.378   3 
   6  -1  13 2290.33 562.274   6 
   6  -1  13 2213.59 575.303   3 
   6  -1  14 647.452 394.616   6 
  -6  -1 -14-81.2079 292.345   4 
   6  -1  15 390.661 335.910   6 
  -6  -1 -15 329.822 275.179   4 
   6  -1  16 559.404 280.583   6 
  -6  -1 -16 601.786 242.346   4 
   6   0 -17 1047.25 296.463   7 
   6   0 -16 4187.38 557.711   7 
   6   0 -15 1061.44 416.183   7 
   6   0 -14 1565.01 482.177   7 
   6   0 -13 1773.04 491.517   7 
   6   0 -12 3081.18 652.170   7 
   6   0 -11 4684.94 790.349   7 
   6   0 -10 454.189 366.005   7 
   6   0  -9 674.677 532.526   7 
   6   0  -8 10396.6 1034.24   7 
   6   0  -7 1108.38 469.722   7 
  -6   0   6 8159.30 1537.55   2 
   6   0  -6 9045.28 932.471   7 
  -6   0   5 10914.1 1591.88   2 
   6   0  -5 11581.5 1052.27   7 
  -6   0   4 44000.4 3115.04   2 
   6   0  -4 43938.1 1946.31   7 
   6   0  -3 14421.4 1299.26   3 
  -6   0   3 14472.4 1794.21   2 
  -6   0   2-638.711 813.918   2 
   6   0  -2 777.462 677.573   3 
   6   0  -1 20791.0 1526.56   3 
  -6   0   1 18744.2 2001.81   2 
   6   0   0 1821.14 750.499   3 
   6   0   0 300.157 654.227   1 
   6   0   1 64319.3 2575.41   3 
   6   0   1 66039.9 3381.19   1 
   6   0   2-1413.41 801.619   1 
   6   0   2-805.570 609.276   3 
   6   0   3 51857.2 2308.59   3 
   6   0   3 52893.8 3089.60   1 
   6   0   4 14415.1 1319.06   3 
   6   0   4 15905.5 1739.43   1 
   6   0   5 11416.2 986.841   6 
   6   0   5 12964.4 1603.68   1 
   6   0   5 12233.8 1238.03   3 
   6   0   6 1438.04 518.291   6 
   6   0   6 829.372 643.511   3 
   6   0   7-471.734 353.547   6 
   6   0   7 11.7391 537.866   3 
   6   0   8 6511.10 826.728   6 
   6   0   8 6334.09 948.458   3 
   6   0   9 4539.42 690.623   6 
   6   0   9 4396.66 890.055   3 
   6   0  10 45.6497 662.003   3 
   6   0  11 583.559 600.274   3 
   6   0  12 19894.4 1304.28   6 
   6   0  12 19644.0 1461.58   3 
   6   0  13 4119.91 646.024   6 
   6   0  13 3217.13 697.226   3 
   6   0  14 3394.31 554.274   6 
   6   0  15 10845.3 809.213   6 
  -6   0 -15 12379.2 834.300   4 
   6   0  16 12188.5 763.511   6 
  -6   0 -16 13749.8 782.633   4 
   6   1 -17 4030.96 510.018   7 
   6   1 -16 3454.07 556.433   7 
   6   1 -15 1158.23 434.501   7 
   6   1 -14 18998.1 1298.38   7 
   6   1 -13 22135.9 1449.14   7 
   6   1 -12 14970.1 1251.98   7 
   6   1 -11 1063.17 578.828   7 
   6   1 -10 7435.82 966.511   7 
   6   1  -9 15443.7 1331.49   7 
   6   1  -8 529.601 547.934   7 
   6   1  -7 7432.25 1008.49   7 
   6   1  -6 5210.28 884.800   7 
  -6   1   5 2450.59 860.977   2 
   6   1  -5 1582.36 574.528   7 
  -6   1   4 20227.7 2079.25   2 
   6   1  -4 20510.4 1461.00   7 
   6   1  -3 11489.1 1191.54   3 
  -6   1   3 13261.7 1764.66   2 
   6   1  -3 13600.6 1239.88   7 
  -6   1   2 205.461 711.187   2 
   6   1  -2 349.418 549.118   3 
   6   1  -2 1016.44 443.562   7 
  -6   1   1 4804.41 1199.59   2 
   6   1  -1 3840.06 773.707   3 
   6   1  -1 4202.37 718.305   7 
   6   1   0 26917.1 1687.51   3 
   6   1   0 25733.5 2099.66   1 
  -6   1   0 26420.4 2365.18   2 
   6   1   0 26195.5 1620.40   7 
   6   1   1 33142.1 1854.20   3 
   6   1   1 31437.0 1747.67   7 
   6   1   2 542.816 584.945   3 
   6   1   2 1917.77 743.086   1 
   6   1   2 261.972 428.139   7 
   6   1   3 28753.2 2276.16   1 
   6   1   3 25330.8 1636.38   3 
   6   1   3 29711.9 1697.36   7 
   6   1   4 15097.7 1337.08   3 
   6   1   4 15447.8 1262.48   7 
   6   1   4 13986.8 1700.79   1 
   6   1   5 5385.76 915.033   3 
   6   1   5 4721.20 783.970   7 
   6   1   6 5667.45 875.335   3 
   6   1   6 6162.36 800.459   7 
   6   1   7 8370.36 919.916   7 
   6   1   7 8184.59 1090.53   3 
   6   1   8 3883.59 792.074   3 
   6   1   8 3399.23 610.783   7 
   6   1   9 1523.51 724.658   3 
   6   1   9 761.782 455.956   7 
   6   1  10 17067.3 1167.90   7 
   6   1  10 17306.0 1411.29   3 
   6   1  11 11253.4 890.872   7 
   6   1  11 11670.0 1153.87   3 
   6   1  12 5608.53 872.088   3 
   6   1  13 2176.82 618.920   3 
   6   1  14 1.36405 297.158   6 
  -6   1 -14-48.5324 350.064   4 
   6   1  15-194.212 209.884   6 
  -6   1 -15-117.402 262.066   4 
  -6   1 -16 376.220 219.130   4 
   6   2 -16-13.0531 290.676   7 
   6   2 -15 4220.59 606.067   7 
   6   2 -14 340.980 413.248   7 
   6   2 -13 579.877 430.150   7 
   6   2 -12 2525.17 729.884   7 
   6   2 -11 3412.03 758.269   7 
   6   2 -10 2986.68 777.702   7 
   6   2  -9-84.1044 543.471   7 
   6   2  -8 10866.5 1132.12   7 
   6   2  -7 597.739 545.828   7 
   6   2  -6 1237.06 495.106   3 
   6   2  -6 1231.97 556.487   7 
   6   2  -5 11537.7 1111.40   3 
   6   2  -5 10622.9 1173.02   7 
   6   2  -4 1858.58 626.858   3 
   6   2  -4 2225.53 721.303   7 
   6   2  -3 7577.83 950.147   3 
   6   2  -3 6776.37 1039.54   7 
   6   2  -2 10293.7 1120.71   3 
   6   2  -2 10071.3 1177.93   7 
   6   2  -1 71578.7 2584.18   3 
   6   2  -1 67382.8 2744.03   7 
   6   2   0 44327.7 2060.30   3 
   6   2   0 43138.7 2220.11   7 
   6   2   1 22703.5 1475.04   3 
   6   2   1 20967.8 1584.97   7 
   6   2   2 49402.3 2156.07   3 
   6   2   2 44727.7 2217.39   7 
   6   2   3 6829.78 894.600   3 
   6   2   3 7814.05 1016.02   7 
   6   2   4 14813.9 1326.08   7 
   6   2   4 14571.0 1196.11   3 
   6   2   5 1438.72 587.244   3 
   6   2   5 401.264 550.626   7 
   6   2   6 23447.1 1575.73   7 
   6   2   6 23719.5 1512.93   3 
   6   2   7 4770.31 799.626   3 
   6   2   7 4911.63 788.989   7 
   6   2   8 22202.6 1498.42   7 
   6   2   8 20143.0 1393.30   3 
   6   2   9 19310.2 1356.17   7 
   6   2   9 20105.6 1369.37   3 
   6   2  10 623.520 438.758   3 
   6   2  10 906.075 500.956   7 
   6   2  11 13039.5 1027.90   7 
   6   2  11 11267.8 994.851   3 
   6   2  12 4124.22 568.913   7 
  -6   2 -12 3998.55 501.417   4 
  -6   2 -13 1094.04 320.102   4 
   6   3 -14 2163.93 412.634   7 
   6   3 -13 301.427 292.436   7 
   6   3 -12 9224.66 859.264   7 
   6   3 -11 11704.5 1018.51   7 
   6   3 -10 16607.2 1241.96   7 
   6   3  -9 6941.43 914.384   7 
   6   3  -8 3779.64 779.757   7 
   6   3  -7 5977.10 933.194   7 
   6   3  -6 2826.83 685.073   7 
   6   3  -5-218.833 552.126   7 
   6   3  -4 8741.50 1084.11   7 
   6   3  -3 1185.03 745.657   7 
   6   3  -2 4196.97 887.563   7 
   6   3  -1 6374.30 999.371   7 
   6   3   0 6634.74 1030.98   7 
   6   3   1 2096.57 721.727   7 
   6   3   2 3595.76 873.618   7 
   6   3   3 8674.09 1106.68   7 
   6   3   4 1178.21 564.492   7 
   6   3   5 4489.10 839.086   7 
   6   3   6 7212.28 951.031   7 
   6   3   7 12718.4 1166.28   7 
   6   3   8 5488.10 783.258   7 
   6   3   9 689.359 459.822   7 
   6   3  10 3442.87 599.592   7 
   6   3  11 1280.61 393.333   7 
   6   3  12 701.350 311.959   7 
   6   4 -10 1492.89 378.578   7 
   6   4  -9 1124.93 339.873   7 
   6   4  -8 2900.01 531.879   7 
   6   4  -7 4867.46 681.616   7 
   6   4  -6 2364.41 601.732   7 
   6   4  -5 4727.68 747.327   7 
   6   4  -4 7011.32 864.918   7 
   6   4  -3 505.723 484.477   7 
   6   4  -2 15884.8 1229.42   7 
   6   4  -1 6215.07 827.652   7 
   6   4   0 4193.30 769.543   7 
   6   4   1 3505.18 721.590   7 
   6   4   2 1592.12 566.982   7 
   6   4   3 639.771 456.629   7 
   6   4   4 1035.51 531.493   7 
   6   4   5 6121.42 774.494   7 
   6   4   6 586.755 426.323   7 
   6   4   7 25.0133 340.362   7 
   6   4   8 3271.71 529.665   7 
   6   4   9 5058.45 560.800   7 
   6   4  10 24.7550 238.954   7 
   7  -2 -12-360.033 207.269   3 
   7  -2 -11 4518.57 497.472   3 
   7  -2 -10 12698.3 887.996   3 
   7  -2  -9 1176.40 407.004   3 
   7  -2  -8 5375.89 687.315   3 
   7  -2  -7 1442.10 404.760   3 
   7  -2  -6 11651.2 1011.21   3 
   7  -2  -5 3368.34 618.059   3 
   7  -2  -4 4644.21 731.386   3 
   7  -2  -3 15505.1 1211.69   3 
   7  -2  -2 2124.82 592.859   3 
   7  -2  -1 1627.81 520.655   3 
   7  -2   0 8139.81 896.527   3 
   7  -2   1 3831.89 706.323   3 
   7  -2   2 6644.04 782.013   3 
   7  -2   3 3516.18 715.405   3 
   7  -2   4 8738.04 956.065   3 
   7  -2   5 2323.13 520.757   3 
   7  -2   6 4974.60 687.459   3 
   7  -2   7 11103.4 945.577   3 
   7  -2   8 2762.14 513.501   3 
   7  -2   9-1.57977 306.419   3 
   7  -2  10 1058.76 295.454   3 
   7  -1 -15-148.393 195.682   3 
   7  -1 -14 313.655 258.081   3 
   7  -1  -9 880.817 571.389   3 
   7  -1  -8 10276.9 1074.63   3 
   7  -1  -7 6648.38 923.236   3 
   7  -1  -6 1671.11 611.420   3 
   7  -1  -5 11920.4 1242.75   3 
   7  -1  -4 13998.4 1291.48   3 
   7  -1  -3 1235.12 653.215   3 
   7  -1  -2 2916.18 767.469   3 
   7  -1  -1 22223.3 1569.43   3 
   7  -1   0 13651.5 1253.74   3 
   7  -1   1 3195.03 748.511   3 
   7  -1   2 15609.0 1350.57   3 
   7  -1   3 10972.5 1201.79   3 
   7  -1   4 724.280 494.413   3 
   7  -1   5 2033.09 534.049   6 
   7  -1   5 3099.71 738.567   3 
   7  -1   6 3343.07 612.168   6 
   7  -1   6 2633.32 688.570   3 
   7  -1   7 996.620 475.674   6 
   7  -1   7 2187.70 605.364   3 
   7  -1   8 12373.1 1150.62   3 
   7  -1   8 9957.84 943.224   6 
   7  -1   9 5057.23 707.000   6 
   7  -1   9 5580.47 808.728   3 
   7  -1  10 673.120 367.007   6 
   7  -1  10 438.132 457.828   3 
   7  -1  11 10139.7 897.194   3 
   7  -1  11 11258.9 876.824   6 
   7  -1  12 4084.73 548.224   6 
   7  -1  12 4655.31 607.774   3 
   7  -1  13 304.303 255.466   6 
  -7  -1 -13 998.503 253.431   4 
   7   0 -14 16437.4 853.619   7 
   7   0 -13 35552.9 1379.10   7 
   7   0 -12 9436.35 786.325   7 
   7   0 -11-504.369 266.205   7 
   7   0 -10 3706.14 609.472   7 
   7   0  -9 23896.0 1354.08   7 
   7   0  -8 11913.6 982.408   7 
   7   0  -7 7592.98 1043.20   3 
   7   0  -6 5391.73 930.405   3 
   7   0  -5-106.551 550.718   3 
   7   0  -4 24224.6 1664.92   3 
   7   0  -3 7509.67 1071.13   3 
   7   0  -2 6003.63 991.021   3 
   7   0  -1 21347.8 1668.65   3 
   7   0   0 9604.96 1173.39   3 
   7   0   1 6981.04 1090.68   3 
   7   0   2 6108.76 967.911   3 
   7   0   3 9049.98 1106.34   3 
   7   0   4 861.808 669.859   3 
   7   0   5 1008.82 672.468   3 
   7   0   6 9115.02 1090.08   3 
   7   0   7 6259.42 955.913   3 
   7   0   8 920.045 422.147   6 
   7   0   8 785.604 561.798   3 
   7   0   9 1388.58 430.936   6 
   7   0   9 2384.21 723.051   3 
   7   0  10 18294.9 1302.28   3 
   7   0  10 16125.4 998.239   6 
   7   0  11 14605.5 1116.03   3 
   7   0  11 12271.7 844.788   6 
   7   0  12 8357.96 823.812   3 
   7   0  12 8898.36 672.084   6 
   7   0  13 4454.27 443.215   6 
  -7   0 -13 6828.43 577.885   4 
  -7   0 -14 470.072 230.954   4 
   7   1 -15 353.525 264.992   3 
   7   1 -15 859.200 259.322   7 
   7   1 -14-5.42280 321.271   3 
   7   1 -14 114.431 252.089   7 
   7   1 -13 1711.96 468.105   7 
   7   1 -12 4998.86 656.629   7 
   7   1 -11 4118.80 631.203   7 
   7   1 -10 1648.51 521.524   7 
   7   1  -9 1537.10 556.199   3 
   7   1  -9 893.955 472.747   7 
   7   1  -8 9221.71 1052.33   3 
   7   1  -8 8236.84 970.767   7 
   7   1  -7 8252.11 1034.81   3 
   7   1  -7 7414.30 934.353   7 
   7   1  -6 1271.57 627.208   3 
   7   1  -6 180.976 404.127   7 
   7   1  -5 12691.0 1276.57   3 
   7   1  -5 12119.3 1136.29   7 
   7   1  -4 15024.8 1367.61   3 
   7   1  -4 13317.4 1207.52   7 
   7   1  -3 463.759 635.823   3 
   7   1  -3 1581.03 540.252   7 
   7   1  -2 3223.26 780.261   3 
   7   1  -2 4691.12 805.008   7 
   7   1  -1 23195.4 1622.82   3 
   7   1  -1 23252.2 1523.70   7 
   7   1   0 14991.8 1331.26   3 
   7   1   0 14556.1 1207.79   7 
   7   1   1 5897.24 894.384   3 
   7   1   1 4990.30 769.950   7 
   7   1   2 16813.7 1412.47   3 
   7   1   2 18232.3 1294.00   7 
   7   1   3 12145.9 1096.06   7 
   7   1   3 12290.8 1234.95   3 
   7   1   4 163.331 502.544   3 
   7   1   4 579.514 387.854   7 
   7   1   5 2043.34 623.726   3 
   7   1   5 2870.65 527.294   7 
   7   1   6 2842.25 775.181   3 
   7   1   7 2003.29 650.920   3 
   7   1   8 11061.0 1118.17   3 
   7   1   9 5293.88 834.756   3 
   7   1  10 668.889 494.200   3 
   7   1  11 10368.8 928.057   3 
   7   1  12 4223.08 590.384   3 
  -7   1 -13 1047.01 274.886   4 
   7   2 -14 4468.28 472.967   7 
   7   2 -13 881.183 314.648   7 
   7   2 -12-647.065 325.602   3 
   7   2 -12 249.059 348.551   7 
   7   2 -11 3011.52 487.878   3 
   7   2 -11 4522.32 644.060   7 
   7   2 -10 13296.0 940.042   3 
   7   2 -10 14918.3 1127.57   7 
   7   2  -9 2246.56 522.937   3 
   7   2  -9 1963.41 588.844   7 
   7   2  -8 4532.76 659.413   3 
   7   2  -8 5637.37 819.186   7 
   7   2  -7 2224.26 555.525   3 
   7   2  -7 3473.70 697.542   7 
   7   2  -6 11895.7 1040.83   3 
   7   2  -6 12175.8 1143.50   7 
   7   2  -5 3285.19 611.032   3 
   7   2  -5 3403.22 744.560   7 
   7   2  -4 4133.80 721.265   3 
   7   2  -4 3714.69 745.330   7 
   7   2  -3 15403.1 1213.82   3 
   7   2  -3 18324.5 1444.67   7 
   7   2  -2 3540.01 692.923   3 
   7   2  -2 3724.88 785.663   7 
   7   2  -1 634.989 475.375   3 
   7   2  -1 1969.54 696.156   7 
   7   2   0 12582.4 1120.73   3 
   7   2   0 14364.8 1280.93   7 
   7   2   1 3175.39 772.002   3 
   7   2   1 5096.42 820.237   7 
   7   2   2 5724.62 817.498   7 
   7   2   2 7988.95 916.461   3 
   7   2   3 3295.70 650.135   3 
   7   2   3 3175.93 686.306   7 
   7   2   4 8457.49 961.890   7 
   7   2   4 7942.93 874.151   3 
   7   2   5 1782.21 514.924   3 
   7   2   5 1475.18 522.777   7 
   7   2   6 5071.60 754.053   3 
   7   2   6 4871.89 706.293   7 
   7   2   7 12295.8 996.346   7 
   7   2   7 10526.2 967.462   3 
   7   2   8 3517.04 606.526   3 
   7   2   8 3899.47 598.256   7 
   7   2   9 200.555 322.013   3 
   7   2   9 252.646 262.502   7 
   7   2  10 2153.76 442.345   3 
   7   2  10 2787.29 373.437   7 
   7   3 -11 2014.49 407.284   7 
   7   3 -10-571.451 365.035   7 
   7   3  -9 2510.95 528.399   7 
   7   3  -8 2844.18 591.303   7 
   7   3  -7 2702.83 598.326   7 
   7   3  -6 4883.67 759.435   7 
   7   3  -5 1622.01 553.030   7 
   7   3  -4 3954.28 786.266   7 
   7   3  -3 2568.77 668.549   7 
   7   3  -2 35133.7 1821.03   7 
   7   3  -1 23858.5 1509.70   7 
   7   3   0 24428.0 1542.92   7 
   7   3   1 11970.8 1097.42   7 
   7   3   2-677.028 481.165   7 
   7   3   3 472.330 389.890   7 
   7   3   4 5442.60 735.506   7 
   7   3   5 2159.87 506.315   7 
   7   3   6 4061.19 608.851   7 
   7   3   7 5170.93 619.241   7 
   7   3   8 11067.5 792.312   7 
   7   3   9 4755.49 501.997   7 
   7   4  -6 1195.25 334.588   7 
   7   4  -5 2010.36 411.296   7 
   7   4  -4 3225.61 486.396   7 
   7   4  -3 841.161 369.170   7 
   7   4  -2 31.7530 322.728   7 
   7   4  -1 7710.12 744.332   7 
   7   4   0 8414.61 741.779   7 
   7   4   1 4945.58 595.310   7 
   7   4   2 448.466 342.504   7 
   7   4   3 5520.35 582.691   7 
   7   4   4 4096.01 497.969   7 
   7   4   5 319.266 241.134   7 
   8  -2  -7 1268.03 249.615   3 
   8  -2  -6 923.858 215.547   3 
   8  -2  -5 2676.94 424.845   3 
   8  -2  -4 1626.58 386.303   3 
   8  -2  -3 1953.69 472.377   3 
   8  -2  -2 11179.4 876.211   3 
   8  -2  -1 20530.5 1136.86   3 
   8  -2   0 5457.01 658.511   3 
   8  -2   1 2337.05 509.913   3 
   8  -2   2 10849.7 805.441   3 
   8  -2   3 2447.22 405.525   3 
   8  -2   4 656.361 287.217   3 
   8  -2   5 4989.70 531.892   3 
   8  -1 -11 4995.76 490.207   3 
   8  -1 -10 9136.58 709.337   3 
   8  -1  -9 6569.78 670.653   3 
   8  -1  -8 9645.69 840.720   3 
   8  -1  -7 2738.95 599.634   3 
   8  -1  -6 1899.83 508.942   3 
   8  -1  -5 4899.30 730.210   3 
   8  -1  -4 10274.8 957.359   3 
   8  -1  -3 3594.29 645.135   3 
   8  -1  -2 3604.14 664.222   3 
   8  -1  -1 17232.0 1261.22   3 
   8  -1   0 4580.88 714.532   3 
   8  -1   1 3258.80 638.939   3 
   8  -1   2 4150.95 706.318   3 
   8  -1   3 6758.42 850.811   3 
   8  -1   4 1357.00 553.186   3 
   8  -1   5 1619.13 504.464   3 
   8  -1   6 11244.1 935.132   3 
   8  -1   7 4640.83 619.045   3 
   8  -1   8 1700.37 395.364   3 
   8  -1   9 2854.84 436.526   3 
   8   0 -12 537.037 249.789   3 
   8   0 -11 2260.74 424.086   3 
   8   0 -10 5729.68 641.682   3 
   8   0  -9 16771.1 1106.45   3 
   8   0  -8 819.953 407.514   3 
   8   0  -7 416.795 520.044   3 
   8   0  -6-238.890 447.468   3 
   8   0  -5 14550.5 1180.81   3 
   8   0  -4 7158.51 939.254   3 
   8   0  -3 541.305 648.156   3 
   8   0  -2 14036.9 1247.97   3 
   8   0  -1 2657.33 723.702   3 
   8   0   0 2717.54 720.281   3 
   8   0   1 9821.63 1093.50   3 
   8   0   2 9692.62 1061.88   3 
   8   0   3 4523.55 788.264   3 
   8   0   4-51.5515 464.151   3 
   8   0   5 2443.80 663.625   3 
   8   0   6 126.938 463.421   3 
   8   0   7 3604.56 668.603   3 
   8   0   8 1526.71 455.396   3 
   8   0   9 6629.77 653.407   3 
   8   0  10 1466.40 326.605   3 
   8   1 -11 5074.26 536.609   3 
   8   1 -10 8549.34 721.083   3 
   8   1 -10 7713.49 596.265   7 
   8   1  -9 6766.46 711.332   3 
   8   1  -9 6032.15 595.086   7 
   8   1  -8 8410.88 822.480   3 
   8   1  -8 9311.81 751.452   7 
   8   1  -7 3302.73 642.077   3 
   8   1  -7 3321.49 507.249   7 
   8   1  -6 1964.50 539.683   3 
   8   1  -6 2373.47 484.489   7 
   8   1  -5 5459.70 796.573   3 
   8   1  -5 4377.81 592.438   7 
   8   1  -4 10722.3 1015.65   3 
   8   1  -4 10022.9 858.155   7 
   8   1  -3 3210.51 672.237   3 
   8   1  -3 2226.69 522.679   7 
   8   1  -2 4316.27 748.872   3 
   8   1  -2 3479.27 528.067   7 
   8   1  -1 16730.9 1269.12   3 
   8   1   0 4938.00 767.848   3 
   8   1   1 1939.39 638.502   3 
   8   1   2 5193.76 801.091   3 
   8   1   3 6377.62 834.788   3 
   8   1   4 1626.57 531.117   3 
   8   1   5 1810.22 538.893   3 
   8   1   6 11698.4 961.153   3 
   8   1   7 6079.28 702.223   3 
   8   1   8 1563.66 416.110   3 
   8   1   9 3813.25 512.689   3 
   8   2  -9 344.909 226.792   7 
   8   2  -8 878.908 332.195   7 
   8   2  -7 228.279 271.453   3 
   8   2  -7 1075.57 361.777   7 
   8   2  -6 807.781 317.520   3 
   8   2  -6 743.928 342.821   7 
   8   2  -5 4161.14 541.337   3 
   8   2  -5 4091.24 590.304   7 
   8   2  -4 845.185 433.579   3 
   8   2  -4 2698.81 548.142   7 
   8   2  -3 1281.04 422.147   3 
   8   2  -3 2360.42 497.319   7 
   8   2  -2 12919.7 975.988   7 
   8   2  -2 11104.0 873.000   3 
   8   2  -1 20436.4 1205.91   7 
   8   2  -1 22497.9 1199.49   3 
   8   2   0 4865.08 606.859   3 
   8   2   0 5533.85 685.363   7 
   8   2   1 2703.40 510.477   3 
   8   2   1 3159.14 520.660   7 
   8   2   2 13091.6 935.233   7 
   8   2   2 12300.3 904.140   3 
   8   2   3 2995.25 496.887   3 
   8   2   3 2323.96 413.749   7 
   8   2   4 953.483 344.221   3 
   8   2   4 884.876 256.632   7 
   8   2   5 5295.67 556.279   3 
   8   2   5 5272.81 494.156   7 
   8   3  -6 2313.85 366.485   7 
   8   3  -5 587.297 288.581   7 
   8   3  -4 6337.93 603.221   7 
   8   3  -3 1519.01 399.141   7 
   8   3  -2 2344.60 424.131   7 
   8   3  -1 8576.38 709.177   7 
   8   3   0 2595.76 446.982   7 
   8   3   1 8187.79 677.589   7 
   8   3   2 4047.76 496.140   7 
   8   3   3 3914.57 467.057   7 
   9  -1  -4 1666.11 293.224   3 
   9  -1  -3 1352.96 353.113   3 
   9  -1  -2 8107.31 637.603   3 
   9  -1  -1 7415.58 613.068   3 
   9  -1   0 1292.00 359.510   3 
   9  -1   1 86.4562 267.698   3 
   9  -1   2 2656.74 367.515   3 
   9   0  -6 529.180 220.884   3 
   9   0  -5 3033.25 433.986   3 
   9   0  -4 4837.26 547.954   3 
   9   0  -3 1755.64 420.180   3 
   9   0  -2 464.382 341.362   3 
   9   0  -1 5572.95 620.076   3 
   9   0   0 5730.06 617.920   3 
   9   0   1-37.2313 314.005   3 
   9   0   2 3054.16 472.459   3 
   9   0   3 4940.27 512.228   3 
   9   0   4 907.304 267.017   3 
   9   1  -4 1497.20 355.702   3 
   9   1  -3 2410.58 436.518   3 
   9   1  -2 6874.84 618.811   3 
   9   1  -1 7682.05 658.538   3 
   9   1   0 1085.64 370.189   3 
   9   1   1 79.5335 310.637   3 
   9   1   2 2386.76 393.983   3 
   0   0   0    0.00    0.00   0 
  
TITL hy-B053_auto in P2(1) 
REM P2(1) (#4 in standard setting) 
CELL 1.54184   7.500370   5.485663  18.511339  90.0000  92.7081  90.0000 
ZERR   11.00   0.000349   0.000275   0.000890   0.0000   0.0045   0.0000 
LATT -1 
SYMM -x, y+1/2,-z 
SFAC C H N O S 
UNIT 11.00 11.00 11.00 11.00 11.00 
REM  CrysAlisPro recorded range (K): Min=150.0; max=150.0; aver:150.0 
TEMP -123 
TREF 
HKLF 4 
END 
; 
_shelx_hkl_checksum   72964 
  
#==END
#----------------------------------------------------------------------------------


  
data_Compound2ab
  
_audit_creation_method            'SHELXL-2018/3' 
_shelx_SHELXL_version_number      '2018/3' 
_chemical_name_systematic         ? 
_chemical_name_common             ? 
_chemical_melting_point           ? 
_chemical_formula_moiety          'C15 H19 N5 S' 
_chemical_formula_sum             'C15 H19 N5 S' 
_chemical_formula_weight          301.41 
  
loop_ 
 _atom_type_symbol 
 _atom_type_description 
 _atom_type_scat_dispersion_real 
 _atom_type_scat_dispersion_imag 
 _atom_type_scat_source 
 'C'  'C'   0.0181   0.0091 
 'International Tables Vol C Tables 4.2.6.8 and 6.1.1.4' 
 'H'  'H'   0.0000   0.0000 
 'International Tables Vol C Tables 4.2.6.8 and 6.1.1.4' 
 'N'  'N'   0.0311   0.0180 
 'International Tables Vol C Tables 4.2.6.8 and 6.1.1.4' 
 'S'  'S'   0.3331   0.5567 
 'International Tables Vol C Tables 4.2.6.8 and 6.1.1.4' 
  
_space_group_crystal_system       orthorhombic 
_space_group_IT_number            61 
_space_group_name_H-M_alt         'P b c a' 
_space_group_name_Hall            '-P 2ac 2ab' 
  
_shelx_space_group_comment 
; 
The symmetry employed for this shelxl refinement is uniquely defined 
by the following loop, which should always be used as a source of 
symmetry information in preference to the above space-group names. 
They are only intended as comments. 
; 
  
loop_ 
 _space_group_symop_operation_xyz 
 'x, y, z' 
 '-x+1/2, -y, z+1/2' 
 '-x, y+1/2, -z+1/2' 
 'x+1/2, -y+1/2, -z' 
 '-x, -y, -z' 
 'x-1/2, y, -z-1/2' 
 'x, -y-1/2, z-1/2' 
 '-x-1/2, y-1/2, z' 
  
_cell_length_a                    11.6534(3) 
_cell_length_b                    10.2429(2) 
_cell_length_c                    26.2434(5) 
_cell_angle_alpha                 90 
_cell_angle_beta                  90 
_cell_angle_gamma                 90 
_cell_volume                      3132.53(12) 
_cell_formula_units_Z             8 
_cell_measurement_temperature     150(2) 
_cell_measurement_reflns_used     4567 
_cell_measurement_theta_min       5.0630 
_cell_measurement_theta_max       72.5810 
  
_exptl_crystal_description        needle 
_exptl_crystal_colour             yellow 
_exptl_crystal_density_meas       ? 
_exptl_crystal_density_method     'Not Measured' 
_exptl_crystal_density_diffrn     1.278 
_exptl_crystal_F_000              1280 
_exptl_transmission_factor_min    ? 
_exptl_transmission_factor_max    ? 
_exptl_crystal_size_max           0.150 
_exptl_crystal_size_mid           0.040 
_exptl_crystal_size_min           0.030 
_exptl_absorpt_coefficient_mu     1.838 
_shelx_estimated_absorpt_T_min    0.770 
_shelx_estimated_absorpt_T_max    0.947 
_exptl_absorpt_correction_type    multi-scan 
_exptl_absorpt_correction_T_min   0.14245 
_exptl_absorpt_correction_T_max   1.00000 
_exptl_absorpt_process_details     
; 
CrysAlisPro 1.171.41.116a (Rigaku Oxford Diffraction, 2021) 
Empirical absorption correction using spherical harmonics, 
implemented in SCALE3 ABSPACK scaling algorithm. 
; 
_exptl_absorpt_special_details    ? 
_diffrn_ambient_temperature       150(2) 
_diffrn_radiation_wavelength      1.54184 
_diffrn_radiation_type            CuK\a 
_diffrn_source                    'micro-focus sealed X-ray tube' 
_diffrn_measurement_device_type   'SuperNova, Dual, Cu at home/near, Atlas' 
_diffrn_measurement_method        '\w scans' 
_diffrn_detector_area_resol_mean  10.5594 
_diffrn_reflns_number             8342 
_diffrn_reflns_av_unetI/netI      0.0669 
_diffrn_reflns_av_R_equivalents   0.0769 
_diffrn_reflns_limit_h_min        -12 
_diffrn_reflns_limit_h_max        14 
_diffrn_reflns_limit_k_min        -12 
_diffrn_reflns_limit_k_max        9 
_diffrn_reflns_limit_l_min        -21 
_diffrn_reflns_limit_l_max        31 
_diffrn_reflns_theta_min          5.076 
_diffrn_reflns_theta_max          69.941 
_diffrn_reflns_theta_full         67.684 
_diffrn_measured_fraction_theta_max   0.988 
_diffrn_measured_fraction_theta_full  0.993 
_diffrn_reflns_Laue_measured_fraction_max    0.988 
_diffrn_reflns_Laue_measured_fraction_full   0.993 
_diffrn_reflns_point_group_measured_fraction_max   0.988 
_diffrn_reflns_point_group_measured_fraction_full  0.993 
_reflns_number_total              2925 
_reflns_number_gt                 2429 
_reflns_threshold_expression      'I > 2\s(I)' 
_reflns_Friedel_coverage          0.000 
_reflns_Friedel_fraction_max      . 
_reflns_Friedel_fraction_full     . 
  
_reflns_special_details 
; 
 Reflections were merged by SHELXL according to the crystal 
 class for the calculation of statistics and refinement. 
  
 _reflns_Friedel_fraction is defined as the number of unique 
 Friedel pairs measured divided by the number that would be 
 possible theoretically, ignoring centric projections and 
 systematic absences. 
; 
  
_computing_data_collection        'CrysAlisPro 1.171.41.116a (Rigaku OD, 2021)' 
_computing_cell_refinement        'CrysAlisPro 1.171.41.116a (Rigaku OD, 2021)' 
_computing_data_reduction         'CrysAlisPro 1.171.41.116a (Rigaku OD, 2021)' 
_computing_structure_solution     'SHELXT 2018/2 (Sheldrick, 2018)' 
_computing_structure_refinement 'SHELXL-2018/3 (Sheldrick, 2018)' 
_computing_molecular_graphics     'Bruker SHELXTL' 
_computing_publication_material   'Bruker SHELXTL' 
_refine_special_details           ? 
_refine_ls_structure_factor_coef  Fsqd 
_refine_ls_matrix_type            full 
_refine_ls_weighting_scheme       calc 
_refine_ls_weighting_details 
'w=1/[\s^2^(Fo^2^)+(0.1700P)^2^+11.6407P] where P=(Fo^2^+2Fc^2^)/3' 
_atom_sites_solution_primary      ? 
_atom_sites_solution_secondary    ? 
_atom_sites_solution_hydrogens    geom 
_refine_ls_hydrogen_treatment     constr 
_refine_ls_extinction_method      none 
_refine_ls_extinction_coef        . 
_refine_ls_number_reflns          2925 
_refine_ls_number_parameters      190 
_refine_ls_number_restraints      191 
_refine_ls_R_factor_all           0.1176 
_refine_ls_R_factor_gt            0.0976 
_refine_ls_wR_factor_ref          0.3037 
_refine_ls_wR_factor_gt           0.2914 
_refine_ls_goodness_of_fit_ref    1.133 
_refine_ls_restrained_S_all       1.142 
_refine_ls_shift/su_max           0.000 
_refine_ls_shift/su_mean          0.000 
  
loop_ 
 _atom_site_label 
 _atom_site_type_symbol 
 _atom_site_fract_x 
 _atom_site_fract_y 
 _atom_site_fract_z 
 _atom_site_U_iso_or_equiv 
 _atom_site_adp_type 
 _atom_site_occupancy 
 _atom_site_site_symmetry_order 
 _atom_site_calc_flag 
 _atom_site_refinement_flags_posn 
 _atom_site_refinement_flags_adp 
 _atom_site_refinement_flags_occupancy 
 _atom_site_disorder_assembly 
 _atom_site_disorder_group 
S1 S 0.64297(10) 0.72844(11) 0.66260(4) 0.0209(4) Uani 1 1 d . U . . . 
N1 N 0.7647(3) 0.8261(3) 0.58329(13) 0.0155(7) Uani 1 1 d . U . . . 
H1A H 0.757421 0.907117 0.593926 0.019 Uiso 1 1 calc R U . . . 
N2 N 0.7453(3) 0.6079(3) 0.58131(13) 0.0144(7) Uani 1 1 d . U . . . 
N3 N 0.5646(3) 0.6116(4) 0.76294(15) 0.0230(7) Uani 1 1 d . U . . . 
N4 N 0.6123(3) 0.6440(4) 0.86934(15) 0.0228(7) Uani 1 1 d . U . . . 
N5 N 0.6192(5) 0.9668(5) 0.89768(19) 0.0397(10) Uani 1 1 d . U . . . 
C1 C 0.8232(4) 0.7847(4) 0.54044(17) 0.0149(7) Uani 1 1 d . U . . . 
C2 C 0.8877(4) 0.8516(4) 0.50422(17) 0.0186(8) Uani 1 1 d . U . . . 
H2A H 0.897730 0.943551 0.505823 0.022 Uiso 1 1 calc R U . . . 
C3 C 0.9365(4) 0.7776(4) 0.46573(18) 0.0214(8) Uani 1 1 d . U . . . 
H3A H 0.980398 0.819721 0.440055 0.026 Uiso 1 1 calc R U . . . 
C4 C 0.9224(4) 0.6421(5) 0.46386(18) 0.0217(8) Uani 1 1 d . U . . . 
H4A H 0.956761 0.594242 0.436852 0.026 Uiso 1 1 calc R U . . . 
C5 C 0.8598(4) 0.5762(5) 0.50036(18) 0.0193(8) Uani 1 1 d . U . . . 
H5A H 0.850775 0.484099 0.498830 0.023 Uiso 1 1 calc R U . . . 
C6 C 0.8103(3) 0.6485(4) 0.53939(16) 0.0146(7) Uani 1 1 d . U . . . 
C7 C 0.7204(4) 0.7170(4) 0.60603(17) 0.0150(7) Uani 1 1 d . U . . . 
C8 C 0.6222(4) 0.5548(5) 0.67423(19) 0.0245(8) Uani 1 1 d . U . . . 
H8A H 0.592013 0.512420 0.643102 0.029 Uiso 1 1 calc R U . . . 
H8B H 0.696642 0.513701 0.682807 0.029 Uiso 1 1 calc R U . . . 
C9 C 0.5385(4) 0.5358(5) 0.71785(19) 0.0277(8) Uani 1 1 d . U . . . 
H9A H 0.460591 0.559481 0.705923 0.033 Uiso 1 1 calc R U . . . 
H9B H 0.537278 0.442212 0.727187 0.033 Uiso 1 1 calc R U . . . 
C10 C 0.6770(4) 0.5802(5) 0.78487(19) 0.0270(8) Uani 1 1 d . U . . . 
H10A H 0.737537 0.593930 0.758931 0.032 Uiso 1 1 calc R U . . . 
H10B H 0.678667 0.487222 0.795173 0.032 Uiso 1 1 calc R U . . . 
C11 C 0.7006(4) 0.6653(5) 0.83058(18) 0.0256(8) Uani 1 1 d . U . . . 
H11A H 0.777005 0.644072 0.844829 0.031 Uiso 1 1 calc R U . . . 
H11B H 0.700857 0.758202 0.820192 0.031 Uiso 1 1 calc R U . . . 
C12 C 0.4770(4) 0.5917(5) 0.80179(19) 0.0273(9) Uani 1 1 d . U . . . 
H12A H 0.475409 0.498374 0.811600 0.033 Uiso 1 1 calc R U . . . 
H12B H 0.400917 0.614429 0.787569 0.033 Uiso 1 1 calc R U . . . 
C13 C 0.4995(4) 0.6737(5) 0.84841(18) 0.0235(8) Uani 1 1 d . U . . . 
H13A H 0.495503 0.767364 0.839278 0.028 Uiso 1 1 calc R U . . . 
H13B H 0.439855 0.656034 0.874395 0.028 Uiso 1 1 calc R U . . . 
C14 C 0.6344(4) 0.7160(5) 0.91572(19) 0.0268(9) Uani 1 1 d . U . . . 
H14A H 0.711492 0.692718 0.928712 0.032 Uiso 1 1 calc R U . . . 
H14B H 0.577374 0.690470 0.941833 0.032 Uiso 1 1 calc R U . . . 
C15 C 0.6286(5) 0.8594(6) 0.90778(19) 0.0301(9) Uani 1 1 d . U . . . 
  
loop_ 
 _atom_site_aniso_label 
 _atom_site_aniso_U_11 
 _atom_site_aniso_U_22 
 _atom_site_aniso_U_33 
 _atom_site_aniso_U_23 
 _atom_site_aniso_U_13 
 _atom_site_aniso_U_12 
S1 0.0216(7) 0.0152(7) 0.0260(7) -0.0049(4) 0.0055(4) 0.0013(4) 
N1 0.0130(14) 0.0092(13) 0.0243(14) -0.0010(11) -0.0023(11) 0.0010(11) 
N2 0.0101(13) 0.0096(13) 0.0233(13) -0.0019(11) -0.0014(11) 0.0011(11) 
N3 0.0163(14) 0.0254(15) 0.0274(14) -0.0031(13) 0.0068(11) -0.0046(12) 
N4 0.0157(14) 0.0273(15) 0.0254(14) 0.0015(12) 0.0035(11) 0.0043(12) 
N5 0.046(2) 0.0328(18) 0.040(2) -0.0055(19) 0.0005(19) -0.0057(19) 
C1 0.0098(14) 0.0112(14) 0.0238(14) 0.0022(12) -0.0035(11) 0.0024(11) 
C2 0.0128(15) 0.0142(15) 0.0289(16) 0.0072(13) -0.0013(13) 0.0015(13) 
C3 0.0141(16) 0.0213(17) 0.0290(17) 0.0065(15) 0.0019(14) 0.0020(13) 
C4 0.0152(16) 0.0209(17) 0.0290(16) -0.0010(15) 0.0024(14) 0.0056(14) 
C5 0.0143(16) 0.0161(15) 0.0275(16) -0.0030(13) 0.0007(13) 0.0027(13) 
C6 0.0090(14) 0.0106(14) 0.0242(14) -0.0007(12) -0.0024(11) 0.0015(11) 
C7 0.0119(14) 0.0105(13) 0.0226(13) -0.0006(11) -0.0021(11) 0.0006(11) 
C8 0.0271(17) 0.0186(15) 0.0278(16) -0.0038(14) 0.0077(14) -0.0060(15) 
C9 0.0263(17) 0.0272(17) 0.0295(16) -0.0041(14) 0.0080(14) -0.0099(15) 
C10 0.0182(15) 0.0318(18) 0.0310(16) -0.0003(16) 0.0068(14) 0.0058(15) 
C11 0.0130(15) 0.0339(18) 0.0298(16) 0.0008(15) 0.0036(13) 0.0050(15) 
C12 0.0167(15) 0.0343(19) 0.0308(16) -0.0036(16) 0.0072(13) -0.0078(15) 
C13 0.0126(15) 0.0309(18) 0.0269(16) -0.0015(15) 0.0061(13) 0.0000(15) 
C14 0.0226(18) 0.0329(17) 0.0250(16) 0.0015(15) 0.0000(14) 0.0029(15) 
C15 0.0304(19) 0.0323(17) 0.0275(18) -0.0039(16) -0.0010(16) -0.0022(17) 
  
_geom_special_details 
; 
 All esds (except the esd in the dihedral angle between two l.s. planes) 
 are estimated using the full covariance matrix.  The cell esds are taken 
 into account individually in the estimation of esds in distances, angles 
 and torsion angles; correlations between esds in cell parameters are only 
 used when they are defined by crystal symmetry.  An approximate (isotropic) 
 treatment of cell esds is used for estimating esds involving l.s. planes. 
; 
  
loop_ 
 _geom_bond_atom_site_label_1 
 _geom_bond_atom_site_label_2 
 _geom_bond_distance 
 _geom_bond_site_symmetry_2 
 _geom_bond_publ_flag 
S1 C7 1.741(4) . ? 
S1 C8 1.820(5) . ? 
N1 C7 1.368(6) . ? 
N1 C1 1.381(6) . ? 
N1 H1A 0.8800 . ? 
N2 C7 1.324(5) . ? 
N2 C6 1.399(6) . ? 
N3 C9 1.447(6) . ? 
N3 C12 1.457(6) . ? 
N3 C10 1.467(6) . ? 
N4 C14 1.447(6) . ? 
N4 C13 1.458(6) . ? 
N4 C11 1.463(6) . ? 
N5 C15 1.137(7) . ? 
C1 C2 1.392(6) . ? 
C1 C6 1.404(5) . ? 
C2 C3 1.385(7) . ? 
C2 H2A 0.9500 . ? 
C3 C4 1.398(6) . ? 
C3 H3A 0.9500 . ? 
C4 C5 1.380(7) . ? 
C4 H4A 0.9500 . ? 
C5 C6 1.389(6) . ? 
C5 H5A 0.9500 . ? 
C8 C9 1.517(6) . ? 
C8 H8A 0.9900 . ? 
C8 H8B 0.9900 . ? 
C9 H9A 0.9900 . ? 
C9 H9B 0.9900 . ? 
C10 C11 1.508(7) . ? 
C10 H10A 0.9900 . ? 
C10 H10B 0.9900 . ? 
C11 H11A 0.9900 . ? 
C11 H11B 0.9900 . ? 
C12 C13 1.507(7) . ? 
C12 H12A 0.9900 . ? 
C12 H12B 0.9900 . ? 
C13 H13A 0.9900 . ? 
C13 H13B 0.9900 . ? 
C14 C15 1.485(8) . ? 
C14 H14A 0.9900 . ? 
C14 H14B 0.9900 . ? 
  
loop_ 
 _geom_angle_atom_site_label_1 
 _geom_angle_atom_site_label_2 
 _geom_angle_atom_site_label_3 
 _geom_angle 
 _geom_angle_site_symmetry_1 
 _geom_angle_site_symmetry_3 
 _geom_angle_publ_flag 
C7 S1 C8 98.4(2) . . ? 
C7 N1 C1 106.9(3) . . ? 
C7 N1 H1A 126.5 . . ? 
C1 N1 H1A 126.5 . . ? 
C7 N2 C6 104.7(3) . . ? 
C9 N3 C12 110.5(4) . . ? 
C9 N3 C10 113.0(4) . . ? 
C12 N3 C10 108.7(4) . . ? 
C14 N4 C13 111.8(4) . . ? 
C14 N4 C11 112.6(4) . . ? 
C13 N4 C11 110.0(4) . . ? 
N1 C1 C2 132.1(4) . . ? 
N1 C1 C6 105.5(4) . . ? 
C2 C1 C6 122.3(4) . . ? 
C3 C2 C1 116.7(4) . . ? 
C3 C2 H2A 121.6 . . ? 
C1 C2 H2A 121.6 . . ? 
C2 C3 C4 121.4(4) . . ? 
C2 C3 H3A 119.3 . . ? 
C4 C3 H3A 119.3 . . ? 
C5 C4 C3 121.5(4) . . ? 
C5 C4 H4A 119.2 . . ? 
C3 C4 H4A 119.2 . . ? 
C4 C5 C6 118.1(4) . . ? 
C4 C5 H5A 121.0 . . ? 
C6 C5 H5A 121.0 . . ? 
C5 C6 N2 130.3(4) . . ? 
C5 C6 C1 120.0(4) . . ? 
N2 C6 C1 109.8(4) . . ? 
N2 C7 N1 113.1(4) . . ? 
N2 C7 S1 126.0(3) . . ? 
N1 C7 S1 120.8(3) . . ? 
C9 C8 S1 109.7(3) . . ? 
C9 C8 H8A 109.7 . . ? 
S1 C8 H8A 109.7 . . ? 
C9 C8 H8B 109.7 . . ? 
S1 C8 H8B 109.7 . . ? 
H8A C8 H8B 108.2 . . ? 
N3 C9 C8 114.4(4) . . ? 
N3 C9 H9A 108.7 . . ? 
C8 C9 H9A 108.7 . . ? 
N3 C9 H9B 108.7 . . ? 
C8 C9 H9B 108.7 . . ? 
H9A C9 H9B 107.6 . . ? 
N3 C10 C11 110.3(4) . . ? 
N3 C10 H10A 109.6 . . ? 
C11 C10 H10A 109.6 . . ? 
N3 C10 H10B 109.6 . . ? 
C11 C10 H10B 109.6 . . ? 
H10A C10 H10B 108.1 . . ? 
N4 C11 C10 109.8(4) . . ? 
N4 C11 H11A 109.7 . . ? 
C10 C11 H11A 109.7 . . ? 
N4 C11 H11B 109.7 . . ? 
C10 C11 H11B 109.7 . . ? 
H11A C11 H11B 108.2 . . ? 
N3 C12 C13 111.6(4) . . ? 
N3 C12 H12A 109.3 . . ? 
C13 C12 H12A 109.3 . . ? 
N3 C12 H12B 109.3 . . ? 
C13 C12 H12B 109.3 . . ? 
H12A C12 H12B 108.0 . . ? 
N4 C13 C12 110.2(4) . . ? 
N4 C13 H13A 109.6 . . ? 
C12 C13 H13A 109.6 . . ? 
N4 C13 H13B 109.6 . . ? 
C12 C13 H13B 109.6 . . ? 
H13A C13 H13B 108.1 . . ? 
N4 C14 C15 112.2(4) . . ? 
N4 C14 H14A 109.2 . . ? 
C15 C14 H14A 109.2 . . ? 
N4 C14 H14B 109.2 . . ? 
C15 C14 H14B 109.2 . . ? 
H14A C14 H14B 107.9 . . ? 
N5 C15 C14 173.8(6) . . ? 
  
loop_ 
 _geom_torsion_atom_site_label_1 
 _geom_torsion_atom_site_label_2 
 _geom_torsion_atom_site_label_3 
 _geom_torsion_atom_site_label_4 
 _geom_torsion 
 _geom_torsion_site_symmetry_1 
 _geom_torsion_site_symmetry_2 
 _geom_torsion_site_symmetry_3 
 _geom_torsion_site_symmetry_4 
 _geom_torsion_publ_flag 
C7 N1 C1 C2 -177.5(4) . . . . ? 
C7 N1 C1 C6 0.3(4) . . . . ? 
N1 C1 C2 C3 179.3(4) . . . . ? 
C6 C1 C2 C3 1.8(6) . . . . ? 
C1 C2 C3 C4 -0.7(6) . . . . ? 
C2 C3 C4 C5 -0.3(7) . . . . ? 
C3 C4 C5 C6 0.1(7) . . . . ? 
C4 C5 C6 N2 -178.6(4) . . . . ? 
C4 C5 C6 C1 1.0(6) . . . . ? 
C7 N2 C6 C5 179.9(4) . . . . ? 
C7 N2 C6 C1 0.3(4) . . . . ? 
N1 C1 C6 C5 180.0(4) . . . . ? 
C2 C1 C6 C5 -2.0(6) . . . . ? 
N1 C1 C6 N2 -0.4(4) . . . . ? 
C2 C1 C6 N2 177.6(4) . . . . ? 
C6 N2 C7 N1 -0.2(5) . . . . ? 
C6 N2 C7 S1 -178.6(3) . . . . ? 
C1 N1 C7 N2 -0.1(5) . . . . ? 
C1 N1 C7 S1 178.4(3) . . . . ? 
C8 S1 C7 N2 3.2(4) . . . . ? 
C8 S1 C7 N1 -175.1(3) . . . . ? 
C7 S1 C8 C9 -170.7(4) . . . . ? 
C12 N3 C9 C8 177.4(4) . . . . ? 
C10 N3 C9 C8 -60.6(6) . . . . ? 
S1 C8 C9 N3 -49.8(5) . . . . ? 
C9 N3 C10 C11 178.2(4) . . . . ? 
C12 N3 C10 C11 -58.8(5) . . . . ? 
C14 N4 C11 C10 175.9(4) . . . . ? 
C13 N4 C11 C10 -58.7(5) . . . . ? 
N3 C10 C11 N4 60.0(5) . . . . ? 
C9 N3 C12 C13 -177.7(4) . . . . ? 
C10 N3 C12 C13 57.8(5) . . . . ? 
C14 N4 C13 C12 -177.0(4) . . . . ? 
C11 N4 C13 C12 57.2(5) . . . . ? 
N3 C12 C13 N4 -57.6(6) . . . . ? 
C13 N4 C14 C15 -59.1(5) . . . . ? 
C11 N4 C14 C15 65.2(5) . . . . ? 
  
_refine_diff_density_max    1.294 
_refine_diff_density_min   -0.688 
_refine_diff_density_rms    0.137 
  
_shelx_res_file 
; 
TITL Compound2ab 
    full.res 
    created by SHELXL-2018/3 at 17:21:20 on 29-May-2024 
CELL 1.54184 11.6534 10.2429 26.2434 90 90 90 
ZERR 8 0.0003 0.0002 0.0005 0 0 0 
LATT 1 
SYMM 0.5-X,-Y,0.5+Z 
SYMM -X,0.5+Y,0.5-Z 
SYMM 0.5+X,0.5-Y,-Z 
SFAC C H N S 
UNIT 120 152 40 8 
TEMP -123 
SIZE 0.15 0.03 0.04 
REM yellow needle 
  
OMIT  0  140 
OMIT  1   9  16 
OMIT  1   9  14 
OMIT  2   9  20 
OMIT  1   9  13 
OMIT  5   7  22 
OMIT  3   8  23 
OMIT  2   9  18 
OMIT  2   8  24 
OMIT  5   7  23 
OMIT  3   8  22 
OMIT  1   9  22 
OMIT  1   9  12 
  
DELU 0.003 0.003 S1 > C15 
SIMU 0.003 0.003 S1 > C15 
  
L.S.  4 
PLAN  3 
CONF 
MORE -1 
BOND $H 
fmap 2 
acta 
  
WGHT    0.170000   11.640700 
FVAR       0.27445 
S1    4    0.642969    0.728443    0.662602    11.00000    0.02155    0.01516 = 
         0.02597   -0.00494    0.00553    0.00129 
N1    3    0.764742    0.826067    0.583290    11.00000    0.01296    0.00922 = 
         0.02434   -0.00098   -0.00234    0.00104 
AFIX  43 
H1A   2    0.757421    0.907117    0.593926    11.00000   -1.20000 
AFIX   0 
N2    3    0.745293    0.607902    0.581315    11.00000    0.01014    0.00964 = 
         0.02334   -0.00194   -0.00138    0.00114 
N3    3    0.564568    0.611612    0.762940    11.00000    0.01626    0.02536 = 
         0.02737   -0.00311    0.00684   -0.00455 
N4    3    0.612335    0.643991    0.869336    11.00000    0.01575    0.02729 = 
         0.02538    0.00153    0.00349    0.00431 
N5    3    0.619183    0.966808    0.897676    11.00000    0.04615    0.03280 = 
         0.04026   -0.00552    0.00046   -0.00567 
C1    1    0.823217    0.784682    0.540445    11.00000    0.00976    0.01115 = 
         0.02380    0.00224   -0.00348    0.00240 
C2    1    0.887683    0.851602    0.504222    11.00000    0.01279    0.01418 = 
         0.02891    0.00719   -0.00133    0.00150 
AFIX  43 
H2A   2    0.897730    0.943551    0.505823    11.00000   -1.20000 
AFIX   0 
C3    1    0.936467    0.777558    0.465727    11.00000    0.01408    0.02129 = 
         0.02898    0.00655    0.00195    0.00204 
AFIX  43 
H3A   2    0.980398    0.819721    0.440055    11.00000   -1.20000 
AFIX   0 
C4    1    0.922411    0.642062    0.463859    11.00000    0.01522    0.02089 = 
         0.02898   -0.00100    0.00242    0.00564 
AFIX  43 
H4A   2    0.956761    0.594242    0.436852    11.00000   -1.20000 
AFIX   0 
C5    1    0.859769    0.576197    0.500358    11.00000    0.01425    0.01614 = 
         0.02755   -0.00305    0.00075    0.00266 
AFIX  43 
H5A   2    0.850775    0.484099    0.498830    11.00000   -1.20000 
AFIX   0 
C6    1    0.810253    0.648463    0.539391    11.00000    0.00902    0.01059 = 
         0.02418   -0.00073   -0.00243    0.00154 
C7    1    0.720381    0.716969    0.606032    11.00000    0.01191    0.01048 = 
         0.02259   -0.00058   -0.00212    0.00056 
C8    1    0.622230    0.554832    0.674231    11.00000    0.02715    0.01862 = 
         0.02783   -0.00378    0.00766   -0.00599 
AFIX  23 
H8A   2    0.592013    0.512420    0.643102    11.00000   -1.20000 
H8B   2    0.696642    0.513701    0.682807    11.00000   -1.20000 
AFIX   0 
C9    1    0.538464    0.535846    0.717849    11.00000    0.02634    0.02722 = 
         0.02951   -0.00408    0.00804   -0.00991 
AFIX  23 
H9A   2    0.460591    0.559481    0.705923    11.00000   -1.20000 
H9B   2    0.537278    0.442212    0.727187    11.00000   -1.20000 
AFIX   0 
C10   1    0.677046    0.580181    0.784869    11.00000    0.01820    0.03185 = 
         0.03102   -0.00026    0.00678    0.00584 
AFIX  23 
H10A  2    0.737537    0.593930    0.758931    11.00000   -1.20000 
H10B  2    0.678667    0.487222    0.795173    11.00000   -1.20000 
AFIX   0 
C11   1    0.700585    0.665289    0.830583    11.00000    0.01297    0.03386 = 
         0.02983    0.00078    0.00363    0.00500 
AFIX  23 
H11A  2    0.777005    0.644072    0.844829    11.00000   -1.20000 
H11B  2    0.700857    0.758202    0.820192    11.00000   -1.20000 
AFIX   0 
C12   1    0.477017    0.591686    0.801794    11.00000    0.01675    0.03432 = 
         0.03078   -0.00358    0.00722   -0.00775 
AFIX  23 
H12A  2    0.475409    0.498374    0.811600    11.00000   -1.20000 
H12B  2    0.400917    0.614429    0.787569    11.00000   -1.20000 
AFIX   0 
C13   1    0.499458    0.673697    0.848413    11.00000    0.01257    0.03085 = 
         0.02693   -0.00149    0.00614    0.00005 
AFIX  23 
H13A  2    0.495503    0.767364    0.839278    11.00000   -1.20000 
H13B  2    0.439855    0.656034    0.874395    11.00000   -1.20000 
AFIX   0 
C14   1    0.634415    0.716034    0.915719    11.00000    0.02264    0.03286 = 
         0.02501    0.00146    0.00001    0.00289 
AFIX  23 
H14A  2    0.711492    0.692718    0.928712    11.00000   -1.20000 
H14B  2    0.577374    0.690470    0.941833    11.00000   -1.20000 
AFIX   0 
C15   1    0.628620    0.859423    0.907783    11.00000    0.03042    0.03233 = 
         0.02753   -0.00392   -0.00100   -0.00221 
  
HKLF 4 
  
  
  
  
REM  Compound2ab 
REM wR2 = 0.3037, GooF = S = 1.133, Restrained GooF = 1.142 for all data 
REM R1 = 0.0976 for 2429 Fo > 4sig(Fo) and 0.1176 for all 2925 data 
REM 190 parameters refined using 191 restraints 
  
END 
  
WGHT      0.1700     11.6481 
  
REM Highest difference peak  1.294,  deepest hole -0.688,  1-sigma level  0.137 
Q1    1   0.6392  0.6145  0.6606  11.00000  0.05    1.29 
Q2    1   0.6394  0.8478  0.6609  11.00000  0.05    1.22 
Q3    1   0.7562  0.9688  0.5837  11.00000  0.05    0.73 
; 
_shelx_res_checksum   94258 
  
_shelx_hkl_file 
; 
   0   0   3    0.31    0.48 
   0   0   4  336.14    9.36 
   0   0   5    0.51    0.49 
   0   0   6  208.81    8.95 
   0   0   7    0.45    0.93 
   0   0   8  227.22   10.51 
   0   0   9    0.58    0.97 
   0   0  10   68.81    6.70 
   0   0  11    0.04    0.66 
   0   0  12 1269.94   29.62 
   0   0  13    0.81    0.99 
   0   0  14   23.69    4.53 
   0   0  15   -0.01    1.04 
   0   0  16 1285.41   36.57 
   0   0  17    0.19    0.94 
   0   0  18   70.86    9.51 
   0   0  18  100.36    7.73 
   0   0  19   -0.72    0.60 
   0   0  19    0.96    1.14 
   0   0  20    3.19    1.13 
   0   0  20    4.54    2.85 
   0   0  21   -3.80    2.51 
   0   0  21    1.08    0.93 
   0   0  22   67.05   10.61 
   0   0  23    1.18    0.69 
   0   0  24  761.02   15.62 
   0   0  25    0.64    0.75 
   0   0  26   94.31    5.13 
   0   0  27   -0.22    0.39 
   0   0  28    0.54    0.47 
   0   0  29    0.28    0.38 
   0   0  30   84.19    3.81 
   0   0  31   -0.99    0.42 
   0   0  32    2.03    0.47 
   0  -1   0    0.86    0.45 
   0  -1  -1   -0.12    0.26 
   0  -1   1   -0.24    0.36 
   0  -1   2    0.23    0.22 
   0  -1   2   -0.17    0.30 
   0  -1  -2    0.31    0.33 
   0  -1  -3    0.12    0.22 
   0  -1   3    0.00    0.40 
   0  -1   3    0.65    0.37 
   0  -1  -4    0.04    0.26 
   0  -1   4    0.02    0.30 
   0   1   4    0.69    0.73 
   0  -1   4    0.10    0.52 
   0  -1  -5    0.49    0.28 
   0   1   5    0.29    0.48 
   0  -1   5    0.20    0.48 
   0  -1   5    0.38    0.26 
   0  -1   6    0.83    0.69 
   0  -1   6    0.37    0.26 
   0  -1  -6    0.72    0.35 
   0   1   6    0.77    0.68 
   0  -1   7    0.55    0.72 
   0  -1  -7    0.60    0.32 
   0   1   7   -0.31    0.71 
   0  -1   8   -0.12    0.76 
   0   1   8    0.04    0.65 
   0   1   9   -0.91    1.14 
   0  -1   9    0.41    0.85 
   0   1  10    1.19    1.20 
   0  -1  10   -0.14    0.83 
   0  -1  11    1.48    1.39 
   0   1  11    1.01    1.04 
   0  -1  12    1.11    1.24 
   0   1  12    1.43    1.33 
   0  -1  13    0.24    0.59 
   0   1  13    0.01    0.78 
   0   1  14   -0.66    1.63 
   0  -1  14    0.68    1.35 
   0  -1  15    0.14    1.27 
   0   1  15   -0.28    0.97 
   0   1  16    3.65    2.44 
   0  -1  16    1.20    1.30 
   0  -1  17   -0.74    1.07 
   0   1  17   -1.76    1.50 
   0   1  18    0.46    0.69 
   0  -1  18   -2.06    1.69 
   0   1  18    1.36    1.43 
   0  -1  18   -0.78    0.77 
   0  -1  19   -0.61    0.56 
   0   1  19   -0.09    1.41 
   0   1  19    0.00    0.58 
   0  -1  19    1.23    1.47 
   0  -1  20    0.70    0.67 
   0   1  20   -0.74    0.98 
   0  -1  20    2.08    1.86 
   0   1  20    2.37    1.92 
   0  -1  20    0.36    0.77 
   0  -1  21   -0.14    0.46 
   0   1  21    0.13    0.82 
   0   1  21    1.82    1.85 
   0  -1  21   -0.27    0.99 
   0   1  22   -0.94    1.34 
   0  -1  22   -2.39    2.14 
   0  -1  22    0.11    0.58 
   0  -1  23   -0.20    0.46 
   0  -1  24    0.48    0.60 
   0  -1  25   -0.66    0.61 
   0   1  25   -2.27    0.88 
   0   1  26   -0.24    0.49 
   0  -1  26   -0.02    0.41 
   0   1  27   -0.08    0.40 
   0  -1  27   -0.44    0.52 
   0   1  28   -0.53    0.53 
   0  -1  28    0.17    0.40 
   0  -1  29    0.13    0.37 
   0   1  29   -0.42    0.45 
   0  -1  30    0.06    0.30 
   0   1  30    0.24    0.34 
   0   1  31    0.04    0.22 
   0  -1  31    0.07    0.23 
   0  -1  32    0.19    0.20 
   0  -2   0 2114.95   26.27 
   0  -2  -1 5753.31   43.41 
   0  -2   1 5994.49   43.84 
   0  -2  -2 1396.28   21.22 
   0  -2   2 1380.01   21.23 
   0  -2   3  634.89   14.37 
   0  -2  -3  654.08   14.42 
   0  -2   4 1431.33   21.63 
   0  -2  -4 1430.30   21.31 
   0  -2   4 1418.03   19.53 
   0  -2  -5  423.15   11.26 
   0  -2   5  403.32   11.16 
   0  -2   5  418.70   11.46 
   0  -2   6  291.24   10.24 
   0   2   6  330.06   12.18 
   0  -2   6  300.25    9.54 
   0  -2  -6  309.33    9.45 
   0  -2   7  171.89    8.51 
   0  -2   7  153.42    6.59 
   0  -2  -7  153.16    6.48 
   0   2   7  162.60    8.99 
   0   2   8  242.43   11.44 
   0  -2   8  190.72    7.03 
   0  -2   8  230.96   10.77 
   0  -2  -8  208.17    7.42 
   0  -2  -9  128.36    5.78 
   0  -2   9  117.71    8.30 
   0   2   9  129.06    8.74 
   0   2  10 1785.33   33.62 
   0  -2  10 1791.34   34.65 
   0   2  11  175.48   11.43 
   0  -2  11  196.26   12.19 
   0  -2  12  324.08   16.44 
   0   2  12  356.42   16.75 
   0   2  13  126.76   10.51 
   0  -2  13  119.99   10.53 
   0   2  14  283.40   16.08 
   0  -2  14  279.65   16.77 
   0   2  15   -0.60    1.33 
   0  -2  15    0.30    0.90 
   0   2  16  517.39   23.37 
   0  -2  16  494.71   24.30 
   0   2  17    3.51    1.46 
   0  -2  17    3.61    1.03 
   0   2  17    1.17    1.31 
   0  -2  17    0.02    0.63 
   0   2  18    1.31    1.10 
   0  -2  18    0.69    1.25 
   0  -2  18    1.55    0.77 
   0   2  18    0.52    1.04 
   0  -2  19   56.47    9.17 
   0   2  19   55.33    8.59 
   0  -2  19   57.05    4.35 
   0   2  19   73.98    6.56 
   0   2  20   -0.30    0.88 
   0   2  20   -0.84    1.28 
   0  -2  20   -0.33    0.42 
   0   2  21   10.08    3.97 
   0  -2  21    5.68    1.44 
   0   2  21    6.05    2.06 
   0  -2  21    4.54    2.80 
   0  -2  22   68.47    4.99 
   0   2  22   80.61    7.07 
   0  -2  22   61.56   10.42 
   0  -2  23   86.96    5.62 
   0  -2  24  186.95    8.14 
   0  -2  25    2.51    1.02 
   0  -2  26   76.94    4.92 
   0   2  26   77.13    4.32 
   0  -2  27    0.19    0.58 
   0   2  27   -0.30    0.44 
   0  -2  28   59.76    3.85 
   0   2  28   61.50    3.48 
   0  -2  29    5.08    1.10 
   0   2  29    5.70    1.02 
   0  -2  30   24.09    2.05 
   0   2  30   26.02    1.90 
   0  -2  31   10.55    1.23 
   0   2  31    7.04    0.88 
   0  -3   0   -0.37    0.97 
   0  -3   1   -0.79    1.19 
   0  -3  -1    0.65    1.07 
   0  -3   2    0.62    0.89 
   0  -3  -2    0.84    1.53 
   0  -3  -3   -0.73    1.00 
   0  -3   3    1.12    1.11 
   0  -3  -4    1.76    1.21 
   0  -3   4    1.24    1.07 
   0  -3  -5    0.49    0.67 
   0  -3   5    0.04    0.66 
   0  -3  -6   -0.32    0.63 
   0  -3   6    0.27    0.55 
   0  -3  -7    0.34    0.45 
   0  -3   7    0.22    0.66 
   0   3   7   -0.31    1.02 
   0  -3   7    0.12    0.83 
   0   3   8   -0.73    1.17 
   0  -3   8   -0.93    1.02 
   0  -3   8    0.50    0.78 
   0  -3  -8   -0.11    0.45 
   0  -3   9    0.99    0.74 
   0  -3  -9   -0.01    0.49 
   0   3   9   -0.22    1.15 
   0  -3   9    0.25    0.96 
   0   3  10   -0.60    1.12 
   0  -3  10    0.48    0.84 
   0  -3 -10    0.21    0.57 
   0   3  11    0.06    1.23 
   0  -3  11   -1.27    1.27 
   0   3  12   -0.43    1.13 
   0  -3  12    0.37    0.72 
   0   3  13   -0.68    1.16 
   0  -3  13    1.24    1.40 
   0   3  14    0.07    0.72 
   0  -3  14    0.75    0.86 
   0  -3  15    1.63    1.17 
   0   3  15   -0.68    1.16 
   0  -3  16   -0.29    0.82 
   0  -3  16    0.78    0.59 
   0   3  17   -0.51    1.01 
   0  -3  17    0.60    0.52 
   0   3  17   -0.48    0.99 
   0   3  18    0.22    0.65 
   0  -3  18   -2.09    1.99 
   0   3  18   -2.68    1.93 
   0  -3  18    0.64    0.56 
   0   3  19    0.97    1.23 
   0  -3  19    0.42    0.55 
   0  -3  19   -0.28    1.03 
   0   3  19    0.28    0.58 
   0  -3  20    1.49    2.31 
   0  -3  20   -0.88    0.88 
   0   3  20   -0.60    1.09 
   0   3  20   -1.20    1.20 
   0  -3  21    0.63    0.56 
   0   3  21    2.07    1.92 
   0   3  21   -1.06    1.30 
   0   3  22    0.47    1.00 
   0  -3  22   -0.37    0.72 
   0  -3  23   -0.27    0.62 
   0  -3  24   -0.96    0.95 
   0  -3  25   -0.06    0.64 
   0  -3  26    0.58    0.88 
   0   3  27   -0.77    0.53 
   0  -3  27    0.11    0.56 
   0  -3  28    1.05    0.73 
   0   3  28    1.14    0.52 
   0  -3  29    0.00    0.31 
   0   3  29   -0.17    0.24 
   0  -3  30    0.25    0.32 
   0   3  30    0.02    0.18 
   0  -3  31   -0.12    0.31 
   0  -4   0  341.77   16.64 
   0  -4   1    3.03    1.51 
   0  -4  -1    3.44    2.10 
   0  -4  -2  182.97   12.16 
   0  -4   2  181.46   12.01 
   0  -4   3  752.49   24.37 
   0  -4  -3  758.87   24.76 
   0  -4   4  451.61   18.97 
   0  -4  -4  454.57   18.82 
   0  -4  -5  970.66   27.10 
   0  -4   5  963.67   27.27 
   0  -4  -6  483.67   18.66 
   0  -4   6  457.54   18.72 
   0  -4   7    0.76    1.55 
   0   4   7    0.27    0.57 
   0  -4  -7    0.40    0.94 
   0  -4  -8  172.91   10.83 
   0  -4   8  191.98   11.91 
   0   4   8  161.02   10.47 
   0   4   9  359.88   16.04 
   0  -4   9  400.75   16.72 
   0  -4  -9  402.77   16.35 
   0  -4  10   44.55    5.35 
   0  -4 -10   48.15    5.59 
   0   4  10   39.70    5.53 
   0   4  11  114.77    9.69 
   0   4  12   14.60    3.54 
   0   4  13   81.55    8.89 
   0   4  14  155.21   12.63 
   0  -4  15   24.34    2.75 
   0   4  15   19.79    4.67 
   0   4  16  191.67   14.59 
   0  -4  16  204.93    8.32 
   0   4  17  139.60    8.19 
   0  -4  17  124.49    6.67 
   0  -4  18  312.58   10.97 
   0   4  18  290.06   19.10 
   0   4  19    9.18    2.23 
   0  -4  19   10.25    2.11 
   0   4  19   11.09    3.80 
   0  -4  20   -0.32    0.62 
   0   4  20    0.55    0.65 
   0   4  21  114.02    8.01 
   0  -4  21  106.70    6.56 
   0  -4  22  203.88    9.18 
   0  -4  23   11.35    2.19 
   0  -4  24    8.68    1.73 
   0  -4  25   13.52    2.10 
   0  -4  26    2.62    0.98 
   0  -4  27    0.23    0.47 
   0   4  27    1.37    0.52 
   0   4  28    2.05    0.63 
   0  -4  28    1.73    0.83 
   0  -4  29   56.13    3.41 
   0   4  29   44.03    2.28 
   0  -4  30    0.74    0.49 
   0  -5   0   -0.58    1.37 
   0  -5   1   -1.22    2.10 
   0  -5  -1   -2.10    2.10 
   0  -5  -2    0.23    1.78 
   0  -5   2    0.88    1.54 
   0  -5  -3   -0.32    1.22 
   0  -5   3    0.83    0.96 
   0  -5   4    0.11    1.03 
   0  -5  -4   -0.02    1.99 
   0   5   5    0.34    0.93 
   0  -5   5   -1.72    2.25 
   0  -5  -5   -1.86    2.51 
   0  -5  -6    0.76    1.12 
   0  -5   6   -0.30    1.05 
   0   5   6    0.26    1.18 
   0   5   7   -2.21    1.29 
   0  -5  -7    0.04    0.73 
   0  -5   7    1.69    1.85 
   0   5   8    1.09    1.00 
   0  -5  -8   -0.59    1.56 
   0  -5   8   -0.01    1.17 
   0   5   9   -0.54    1.02 
   0  -5  -9   -0.78    1.00 
   0  -5   9    0.34    0.81 
   0  -5 -10    1.03    1.35 
   0   5  10    1.48    1.44 
   0   5  11   -0.18    0.62 
   0   5  12   -0.27    0.69 
   0   5  13    1.63    1.20 
   0  -5  13    0.23    0.52 
   0  -5  14   -0.75    0.38 
   0   5  14    2.62    1.69 
   0   5  15    2.31    1.71 
   0  -5  15   -0.18    0.74 
   0  -5  16   -0.55    0.74 
   0   5  16   -0.58    0.67 
   0  -5  17   -0.30    0.53 
   0   5  17    0.14    0.62 
   0  -5  18   -0.37    0.77 
   0   5  18    0.55    0.73 
   0   5  18   -0.92    1.08 
   0  -5  19   -2.29    1.14 
   0   5  19    0.06    0.69 
   0  -5  20    0.70    0.61 
   0  -5  21   -0.25    0.79 
   0  -5  22    0.39    0.66 
   0  -5  23   -0.84    0.89 
   0  -5  24   -0.22    0.68 
   0  -5  25   -0.33    0.56 
   0  -5  26   -0.58    0.62 
   0   5  27    0.16    0.21 
   0  -5  27   -0.41    0.52 
   0  -5  28   -0.40    0.54 
   0  -5  29    0.36    0.40 
   0  -6   0   33.44    6.99 
   0  -6   1  119.32   13.02 
   0  -6  -1  119.46   13.12 
   0  -6  -2  305.74   20.80 
   0  -6   2  305.93   20.58 
   0  -6   3   -1.28    2.01 
   0  -6  -3    3.59    1.58 
   0  -6  -4   87.75   10.92 
   0  -6   4   75.89   10.20 
   0  -6   5  257.30   18.90 
   0  -6  -5  295.78   20.04 
   0  -6   6   50.23    8.28 
   0  -6  -6   52.90    8.42 
   0  -6  -7  337.03   21.03 
   0  -6   7  332.64   21.27 
   0  -6  -8   34.88    6.82 
   0  -6   8   31.71    6.37 
   0  -6  -9   15.16    4.50 
   0  -6  10    1.83    0.76 
   0   6  11   19.48    4.27 
   0  -6  11   22.51    2.78 
   0   6  12   43.47    6.63 
   0  -6  12   48.62    4.22 
   0   6  13  131.84   11.64 
   0  -6  13  142.53    7.61 
   0  -6  14    0.95    0.85 
   0  -6  15   61.92    5.21 
   0  -6  16   10.76    2.19 
   0  -6  17  216.04   10.14 
   0  -6  18   82.86    6.39 
   0  -6  19  103.33    7.12 
   0  -6  20    3.85    1.59 
   0  -6  21   41.36    4.44 
   0  -6  22   86.77    6.31 
   0  -6  23   35.39    4.02 
   0  -6  24    8.27    1.97 
   0  -6  25   11.45    2.08 
   0  -6  26    2.70    1.01 
   0  -6  27    4.20    0.96 
   0  -6  28    8.65    1.27 
   0  -7   0    0.15    1.16 
   0  -7   1   -2.70    2.28 
   0  -7  -1   -2.90    2.39 
   0  -7  -2   -0.55    1.32 
   0  -7   2   -4.13    2.83 
   0  -7  -3    0.03    2.99 
   0  -7   3   -0.20    2.12 
   0  -7   4   -2.29    2.09 
   0  -7   4    0.25    0.77 
   0  -7  -4   -1.33    1.80 
   0  -7  -5   -0.63    1.28 
   0  -7   5    0.23    0.65 
   0  -7   5   -3.13    2.43 
   0  -7   6   -0.07    0.36 
   0  -7   6   -3.82    2.67 
   0  -7  -6   -2.01    2.01 
   0  -7  -7   -0.33    1.58 
   0  -7   7   -0.67    0.56 
   0  -7   7    1.46    0.81 
   0  -7   8   -1.70    1.57 
   0  -7  12   -4.72    1.58 
   0  -7  13   -2.93    1.33 
   0  -7  14    0.37    0.64 
   0  -7  15   -1.40    0.67 
   0  -7  16   -0.66    1.06 
   0  -7  17   -0.94    1.02 
   0  -7  18   -1.92    1.04 
   0  -7  19    0.60    1.06 
   0  -7  20    0.95    0.84 
   0  -7  21   -2.80    1.38 
   0  -7  23   -2.22    1.37 
   0  -7  24   -4.49    1.39 
   0  -7  25   -1.18    0.89 
   0  -7  26    0.52    0.58 
   0  -7  27   16.34    1.56 
   0  -8   0   37.09    8.90 
   0  -8   1  317.29   25.55 
   0  -8  -1  314.85   25.59 
   0  -8   2    1.97    2.10 
   0  -8   2   -0.73    1.33 
   0  -8   3  128.27    8.06 
   0  -8   3   77.33    4.18 
   0  -8   4   79.92    3.75 
   0  -8   4    3.36    1.01 
   0  -8   5    0.81    0.91 
   0  -8   5   76.85    3.91 
   0  -8   6    0.26    0.39 
   0  -8   6   94.64    4.35 
   0  -8   7  103.08    4.69 
   0  -8   7   31.19    3.14 
   0  -8   8   71.67    4.33 
   0  -8   9  135.31    6.37 
   0  -8  10   95.47    5.82 
   0  -8  11   43.04    4.47 
   0  -8  12    9.56    2.86 
   0  -8  13  329.39   12.26 
   0  -8  14   26.01    3.56 
   0  -8  15  141.85    8.45 
   0  -8  16   11.62    2.30 
   0  -8  17   35.71    4.09 
   0  -8  18    7.30    1.94 
   0  -8  19    2.90    1.29 
   0  -8  20    6.96    2.04 
   0  -8  21   58.19    4.64 
   0  -8  22   31.51    3.21 
   0  -8  23   91.99    4.51 
   0  -8  24   63.10    3.06 
   0  -9   0   -1.49    1.63 
   0  -9   1    0.63    0.82 
   0  -9  -1   -1.10    1.90 
   0  -9  -2   -0.50    1.84 
   0  -9   2   -0.62    0.79 
   0  -9   3    0.66    0.85 
   0  -9   4    0.84    0.89 
   0  -9   5    0.03    0.69 
   0  -9   6    1.03    1.15 
   0  -9   6   -0.04    0.41 
   0  -9   7   65.98    3.14 
   0  -9   8  119.33    4.40 
   0  -9   9  128.73    4.45 
   0  -9  10  155.13    5.28 
   0  -9  10   -0.28    0.88 
   0  -9  11    0.18    0.77 
   0  -9 -11   -1.14    1.04 
   0  -9  12  168.53    6.02 
   0  -9  13  160.03    6.10 
   0  -9  14  144.21    6.37 
   0  -9  15  152.74    5.95 
   0  -9  16  162.10    6.11 
   0  -9  17  146.19    5.71 
   0  -9  18  161.06    5.86 
   0  -9  19  154.93    5.20 
   0  -9  20  149.79    4.67 
   0  -9  21  133.76    3.90 
   0  -9  22  109.77    2.90 
   0 -10   0   56.35    5.11 
   0 -10   1  106.20    6.77 
   0 -10  -1  120.88    7.93 
   0 -10   2    6.48    1.72 
   0 -10  -2    5.07    1.83 
   0 -10  -3   34.28    5.01 
   0 -10   3   19.02    2.64 
   0 -10   4    2.81    0.97 
   0 -10  -4    3.30    1.38 
   0 -10  -5   28.75    5.59 
   0 -10   5   11.75    1.89 
   0 -10  -6  377.07   21.59 
   0 -10   7    0.89    0.62 
   0 -10  -7    1.18    0.75 
   0 -10  -8    4.92    1.62 
   0 -10   8    3.41    1.26 
   0 -10   9    1.23    0.78 
   0 -10  -9    3.68    1.46 
   0 -10  10   10.48    1.97 
   0 -10 -10    7.91    1.87 
   0 -10 -11  160.32    7.96 
   0 -10  11  128.51    6.30 
   0 -10  13    2.27    2.07 
   0 -10  15   -4.84    1.77 
   0 -11   0   -0.45    0.97 
   0 -11   0   -0.09    0.67 
   0 -11  -1    0.11    0.90 
   0 -11  -1   -0.57    0.72 
   0 -11   1    0.95    0.88 
   0 -11   1    0.55    0.79 
   0 -11   2   -0.59    0.85 
   0 -11  -2    0.09    0.54 
   0 -11   2    0.26    0.52 
   0 -11  -2   -0.61    1.19 
   0 -11  -3   -0.10    0.93 
   0 -11   3   -1.14    0.95 
   0 -11  -3    0.32    0.88 
   0 -11   3   -0.26    0.30 
   0 -11  -4    0.36    0.72 
   0 -11   4   -1.52    1.18 
   0 -11  -4    1.17    0.84 
   0 -11  -5    1.04    1.11 
   0 -11   5    0.90    0.65 
   0 -11  -5   -0.31    0.59 
   0 -11   6   -0.04    0.52 
   0 -11  -6   -0.76    0.99 
   0 -11  -6   -0.27    0.75 
   0 -11   7   -1.20    0.90 
   0 -11  -7   -0.17    0.90 
   0 -11  -7   -0.44    0.73 
   0 -11  -8   -0.78    0.85 
   0 -11   8    0.23    0.40 
   0 -11  -8    0.22    0.94 
   0 -11   9    0.52    0.42 
   0 -11  -9    0.09    1.09 
   0 -11  -9    0.07    0.43 
   0 -11  10    0.70    0.42 
   0 -11 -10   -0.53    1.44 
   0 -11 -10   -1.46    0.76 
   0 -11 -11   -0.14    1.13 
   0 -11 -12    0.72    0.91 
   0 -11 -13   -0.48    0.97 
   0 -11 -14   -0.12    0.56 
   0 -11 -15   -0.03    0.65 
   0 -11 -16    0.20    0.35 
   0 -12   0   16.65    2.46 
   0 -12   0   13.55    1.65 
   0 -12   1   68.37    4.92 
   0 -12  -1   70.74    4.93 
   0 -12  -1   62.70    3.66 
   0 -12   2    2.25    1.11 
   0 -12  -2   -0.38    0.65 
   0 -12  -2    1.71    0.96 
   0 -12  -3   25.20    2.80 
   0 -12   3   27.98    3.16 
   0 -12  -3   25.30    2.51 
   0 -12  -4    3.90    1.07 
   0 -12  -4    1.74    0.71 
   0 -12   4    2.64    1.02 
   0 -12  -5  139.01    5.99 
   0 -12  -5  149.67    6.23 
   0 -12   6   24.46    2.60 
   0 -12  -6   22.77    2.31 
   0 -12  -6   22.88    2.49 
   0 -12   7   54.11    3.63 
   0 -12  -7   51.51    3.68 
   0 -12  -8    1.64    0.77 
   0 -12  -9    8.14    1.38 
   1   0   0    0.00    0.29 
   1   0  -1   -0.33    0.32 
   1   0   1    0.27    0.45 
   1   0  -2  801.11   11.16 
   1   0   2  770.33   12.01 
   1   0   3   -0.41    0.33 
   1   0  -3    0.16    0.31 
   1   0   3   -0.18    0.29 
   1   0   4  166.14    6.80 
   1   0   4  147.39    4.96 
   1   0  -5    0.31    0.24 
   1   0   5   -0.30    0.40 
   1   0   5    0.11    0.50 
   1   0   6   80.02    5.67 
  -1   0   6   74.58    5.36 
   1   0   6   68.43    3.05 
   1   0   7   -0.31    0.34 
   1   0   7    0.46    0.85 
  -1   0   7   -0.01    0.55 
   1   0   8  574.46   17.24 
  -1   0   8  532.78   15.88 
  -1   0   9    0.24    1.01 
   1   0   9    0.10    0.76 
  -1   0  10  636.11   19.45 
   1   0  10  713.26   21.24 
  -1   0  11    0.37    1.22 
   1   0  11   -0.68    1.01 
  -1   0  12    9.85    3.02 
   1   0  12    9.33    2.67 
  -1   0  13    0.67    1.26 
   1   0  13    0.35    1.04 
   1   0  14  190.05   13.20 
  -1   0  14  187.17   13.09 
  -1   0  15    0.67    0.93 
   1   0  15   -0.78    1.08 
   1   0  16   23.85    5.02 
  -1   0  16   20.65    4.64 
   1   0  17    1.29    1.39 
  -1   0  17   -0.81    1.17 
  -1   0  18   42.47    7.09 
   1   0  18   42.73    7.51 
  -1   0  18   60.45    5.93 
   1   0  18   62.32    5.96 
  -1   0  19   -2.11    1.69 
   1   0  19    1.26    1.42 
   1   0  19    0.50    0.90 
   1   0  20   40.86    5.10 
   1   0  20   37.22    7.44 
  -1   0  20   40.19    7.63 
  -1   0  21   -1.55    1.67 
  -1   0  21   -0.31    0.68 
   1   0  21    4.64    2.73 
   1   0  21    3.03    1.63 
  -1   0  22   35.98    3.46 
  -1   0  22   49.18    9.03 
   1   0  22   38.26    8.03 
   1   0  22   40.83    5.30 
   1   0  23    1.58    1.39 
  -1   0  23    0.56    0.53 
   1   0  24   51.38    4.02 
  -1   0  24   49.98    3.98 
   1   0  25    0.66    0.71 
  -1   0  25    0.87    0.64 
  -1   0  26   56.52    3.98 
   1   0  26   57.50    4.09 
  -1   0  27   -0.33    0.51 
   1   0  27   -0.31    0.51 
   1   0  28   52.14    3.51 
  -1   0  28   52.19    3.41 
   1   0  29   -0.25    0.45 
  -1   0  29    0.04    0.26 
   1   0  30    7.05    1.10 
  -1   0  30    6.66    1.06 
   1   0  31    0.83    0.43 
  -1   0  31    0.19    0.20 
   1   0  32   21.98    1.61 
   1  -1   0    0.92    0.57 
   1  -1  -1    4.24    0.97 
   1   1   1    4.12    0.61 
   1  -1   1    5.11    1.06 
   1   1   2  359.92    7.65 
   1  -1   2  378.98    9.17 
   1  -1  -2  382.76    9.25 
  -1  -1   3    9.56    1.27 
   1  -1   3   10.69    1.55 
   1   1   3    8.89    1.38 
   1  -1  -3    9.30    1.47 
   1  -1   3    8.20    1.71 
   1  -1   4    8.18    1.34 
   1  -1   4    7.30    1.53 
  -1  -1   4    8.78    1.49 
   1  -1  -4    9.38    1.52 
   1   1   4    9.05    1.64 
   1  -1  -5  249.08    7.43 
   1  -1   5  226.36    6.88 
   1   1   5  261.70    9.90 
  -1  -1   5  252.09    8.67 
   1  -1   5  230.85    9.21 
   1  -1   6  122.69    4.98 
   1  -1  -6  132.35    5.26 
   1   1   6  134.73    7.44 
   1  -1   6  129.72    7.45 
  -1  -1   6  131.36    7.02 
   1  -1  -7   20.44    2.04 
   1  -1   7   17.53    1.83 
  -1  -1   7   22.52    3.19 
   1   1   7   20.78    3.29 
   1  -1   7   19.55    3.18 
   1  -1  -8  810.92   12.15 
   1  -1   8  813.27   21.38 
   1  -1   8  785.58   11.62 
  -1  -1   8  771.70   19.38 
   1   1   8  904.78   21.64 
  -1   1   8  881.31   22.61 
   1   1   9    9.95    2.52 
   1   1   9   11.78    1.43 
  -1   1   9   10.27    2.51 
  -1  -1   9   11.11    2.51 
   1  -1   9    9.53    1.05 
   1  -1  -9    9.15    1.10 
   1   1  -9    7.88    0.95 
   1  -1   9   12.04    2.81 
  -1   1  10   61.01    6.40 
  -1  -1  10   55.47    5.67 
   1   1  10   52.70    2.18 
   1   1  10   59.41    6.13 
   1  -1  10   60.27    6.57 
   1  -1 -10   47.52    2.02 
   1  -1  11  258.00   14.19 
   1   1  11  279.98   13.80 
  -1  -1  11  238.07   12.33 
  -1   1  11  260.66   14.12 
   1   1  12   33.39    5.01 
  -1  -1  12   32.35    4.82 
  -1   1  12   36.08    5.55 
   1  -1  12   37.07    5.65 
  -1   1  13    5.87    2.59 
   1  -1  13    5.85    2.54 
  -1  -1  13    3.28    1.82 
   1   1  13    6.32    2.41 
  -1  -1  14   10.55    2.96 
   1   1  14   13.26    3.41 
  -1   1  14   16.31    4.05 
   1  -1  14   13.15    3.65 
  -1   1  15  125.72   11.56 
   1  -1  15  112.96   10.82 
   1   1  15  122.06   10.68 
  -1  -1  15  106.94    9.82 
   1  -1  16  132.55   12.21 
  -1  -1  16  117.61   10.83 
   1   1  16  147.47   12.17 
  -1   1  16  136.51   12.36 
   1  -1  17    1.32    1.57 
   1   1  17    1.71    1.55 
  -1   1  17    0.08    0.82 
  -1  -1  17   -0.17    0.71 
   1  -1  18   24.15    5.64 
   1  -1  18   34.84    4.53 
  -1  -1  18   29.44    2.93 
  -1   1  18   23.26    5.74 
   1   1  18   23.17    5.30 
  -1   1  18   30.46    4.35 
   1   1  18   34.65    4.37 
  -1  -1  18   24.98    5.58 
  -1   1  19   71.28    6.63 
   1  -1  19   61.74    6.14 
   1   1  19   55.06    8.57 
  -1  -1  19   58.59    4.31 
   1  -1  19   48.94    8.29 
  -1   1  19   58.03    9.06 
  -1  -1  19   51.57    8.29 
   1   1  19   83.34    7.03 
  -1   1  20  149.01   15.16 
  -1  -1  20  140.85    6.81 
   1   1  20  182.88   10.34 
   1  -1  20  162.29    9.72 
   1  -1  20  144.81   15.06 
   1   1  20  147.49   14.68 
  -1  -1  20  137.49   14.33 
  -1  -1  21   27.01    6.44 
   1  -1  21   26.73    6.65 
   1   1  21   42.66    5.06 
   1   1  21   28.97    6.98 
   1  -1  21   34.92    4.74 
  -1   1  21   34.66    7.50 
   1  -1  21   33.61    3.46 
  -1  -1  21   31.47    3.26 
  -1  -1  22   72.22    5.01 
   1  -1  22   75.73   11.63 
   1  -1  22   77.43    6.82 
  -1   1  22   94.52   13.25 
  -1  -1  22   74.90   10.95 
   1   1  22   81.43   11.69 
   1  -1  22   68.45    5.07 
   1   1  22   91.03    7.36 
   1  -1  23   18.15    2.56 
  -1  -1  23   20.19    2.62 
   1   1  23   20.84    3.57 
  -1  -1  24   29.30    3.09 
  -1   1  24   30.11    2.99 
   1   1  24   36.76    4.63 
   1  -1  24   32.57    3.27 
   1  -1  25   63.26    4.49 
  -1   1  25   64.71    4.27 
  -1  -1  25   66.07    4.54 
  -1  -1  26    5.68    1.25 
   1   1  26    6.15    1.34 
  -1   1  26    6.20    1.25 
   1  -1  26    7.22    1.54 
  -1   1  27    0.37    0.37 
   1   1  27    0.62    0.59 
  -1  -1  27    1.04    0.62 
   1  -1  27   -0.13    0.58 
   1  -1  28    9.82    1.54 
  -1  -1  28    9.80    1.55 
   1   1  28   10.58    1.51 
  -1   1  28    9.72    1.42 
  -1  -1  29    0.25    0.30 
   1   1  29    0.44    0.43 
  -1   1  29    0.04    0.32 
   1  -1  29    0.25    0.44 
  -1  -1  30    4.04    0.86 
  -1   1  30    4.08    0.84 
   1  -1  30    3.49    0.87 
   1   1  30    3.94    0.85 
   1   1  31    0.20    0.25 
  -1  -1  31    0.64    0.37 
  -1   1  31    0.46    0.28 
   1  -1  31   -0.01    0.23 
   1   1  32   16.85    1.34 
   1  -1  32   16.23    1.42 
  -1  -2   0    0.15    0.79 
   1  -2   0    0.47    0.65 
  -1  -2   1  143.55    6.94 
   1  -2   1  148.79    7.33 
   1  -2  -1  150.24    7.37 
   1   2   1  163.31    4.76 
  -1  -2  -1  148.77    7.19 
  -1  -2   2  520.29   13.37 
   1  -2   2  508.16   13.50 
   1  -2  -2  545.72   14.16 
   1  -2   3  107.58    6.20 
   1   2   3  118.65    5.66 
  -1  -2   3  108.14    3.63 
   1  -2  -3  114.13    6.46 
  -1  -2  -3  113.54    6.30 
  -1  -2   3  101.72    5.74 
   1  -2   4    2.69    1.09 
  -1  -2   4    1.51    0.49 
  -1  -2  -4    1.32    0.75 
   1   2   4    2.35    0.89 
   1  -2  -4    1.90    0.91 
  -1  -2   5   81.67    4.35 
   1  -2   5   89.29    5.68 
   1  -2   5   87.41    6.22 
   1   2   5   93.62    6.11 
   1  -2  -5   88.69    5.69 
   1  -2  -6   31.81    3.31 
  -1  -2   6   30.77    3.07 
   1  -2   6   30.61    3.83 
   1   2   6   32.84    3.92 
   1  -2   6   31.81    3.41 
  -1  -2   7    6.63    1.58 
   1  -2   7    7.03    2.07 
   1   2   7    7.25    2.01 
   1  -2  -7    8.69    1.72 
   1  -2   7    7.46    1.66 
   1  -2   8   15.75    2.31 
   1   2   8   15.05    2.96 
  -1  -2   8   13.57    2.48 
   1  -2   8   14.48    3.03 
   1  -2  -8   14.78    2.19 
   1   2   9   67.73    6.58 
   1  -2   9   65.95    6.85 
   1  -2   9   58.58    4.32 
  -1   2   9   62.18    6.76 
   1  -2  -9   61.30    4.33 
  -1  -2   9   61.54    5.67 
   1  -2 -10   29.30    2.94 
  -1  -2  10   30.79    4.37 
   1  -2  10   29.94    4.83 
   1   2  10   33.62    4.68 
  -1   2  10   30.45    4.93 
   1  -2  10   27.03    2.67 
   1  -2  11  144.40   11.22 
  -1  -2  11  132.86    9.47 
   1   2  11  136.74    9.74 
  -1   2  11  138.60   10.75 
  -1   2  12   -0.19    0.82 
   1   2  12    0.72    0.83 
  -1  -2  12    1.09    1.33 
   1  -2  12    0.23    1.61 
  -1   2  13   76.15    8.46 
   1   2  13   85.56    8.44 
   1  -2  13   86.71    9.68 
  -1  -2  13   79.29    8.19 
   1  -2  14   95.24   10.40 
  -1   2  14   88.87    9.64 
   1   2  14   92.23    9.11 
  -1  -2  14   82.25    8.66 
  -1  -2  15   91.44    9.62 
   1   2  15   88.26    9.12 
  -1   2  15   95.48   10.55 
   1  -2  15   97.95   11.05 
  -1   2  16  172.31   14.59 
  -1  -2  16  168.26   13.46 
   1  -2  16  181.81   15.72 
   1   2  16  176.42   13.30 
  -1   2  17   19.62    5.06 
   1   2  17   19.72    4.66 
  -1  -2  17   20.55    2.44 
   1  -2  17   21.96    2.63 
  -1   2  17   26.73    3.77 
   1  -2  17   15.76    4.76 
  -1  -2  17   18.04    4.53 
   1   2  17   30.70    3.99 
   1  -2  18  237.71   11.41 
  -1   2  18  218.56   17.59 
  -1  -2  18  217.44    8.26 
  -1  -2  18  208.97   16.36 
   1  -2  18  216.38    8.56 
   1  -2  18  219.63   18.49 
   1   2  18  232.18   16.77 
  -1   2  18  262.10   12.16 
  -1  -2  19   25.61    5.88 
   1  -2  19   34.47    7.66 
  -1  -2  19   30.88    3.25 
   1   2  19   44.10    4.94 
   1  -2  19   35.40    4.42 
  -1   2  19   33.11    4.44 
  -1   2  19   25.09    6.09 
   1   2  19   32.92    6.58 
   1  -2  19   30.53    3.24 
   1  -2  20  136.24   15.41 
   1   2  20  173.95   10.01 
   1  -2  20  148.72    9.23 
   1   2  20  148.00   14.58 
  -1   2  20  143.60   15.25 
  -1  -2  20  129.24   13.82 
  -1  -2  20  132.46    6.87 
   1  -2  20  129.18    6.90 
  -1  -2  21    3.96    2.50 
   1   2  21    4.14    1.70 
   1  -2  21    5.14    3.16 
   1  -2  21    2.39    1.15 
  -1   2  21    1.05    1.48 
  -1  -2  21    1.96    0.98 
   1   2  21    0.52    1.10 
  -1  -2  22    2.73    1.06 
   1   2  22    2.33    1.30 
   1  -2  22    5.04    3.58 
   1  -2  22    2.08    0.92 
   1   2  23    1.13    0.85 
   1  -2  23    1.10    0.74 
  -1  -2  23    0.13    0.62 
   1   2  24   43.79    5.05 
   1  -2  24   35.81    3.54 
  -1  -2  24   33.84    3.43 
  -1   2  25    4.99    1.15 
  -1  -2  25    3.17    1.16 
   1  -2  25    3.89    1.16 
   1  -2  26   16.20    2.30 
  -1   2  26   17.88    2.06 
  -1  -2  26   14.46    2.10 
   1  -2  27   12.06    1.83 
  -1   2  27    9.85    1.46 
  -1  -2  27   11.47    1.74 
   1   2  27   11.93    1.72 
   1   2  28    0.35    0.46 
  -1  -2  28   -0.35    0.46 
  -1   2  28   -0.22    0.31 
  -1  -2  29    1.36    0.51 
  -1   2  29    1.69    0.51 
   1  -2  29    1.01    0.61 
   1   2  29    1.40    0.57 
   1  -2  30    0.00    0.31 
  -1  -2  30   -0.13    0.35 
   1   2  30    0.21    0.30 
  -1   2  30    0.16    0.24 
   1   2  31    2.73    0.60 
   1  -2  31    3.79    0.78 
  -1  -2  31    3.07    0.62 
   1  -2  32   50.19    2.48 
   1  -3   0   -0.18    0.80 
  -1  -3   0    0.85    1.09 
   1  -3   1  120.49    8.22 
  -1  -3  -1  122.30    8.06 
   1  -3  -1  131.49    8.60 
   1   3   1  134.57    5.21 
  -1  -3   1  128.56    8.20 
  -1  -3   2  413.80   14.64 
   1  -3   2  389.47   14.75 
   1  -3  -2  412.31   15.30 
  -1  -3  -2  405.90   14.45 
   1   3   2  440.34   10.74 
   1  -3  -3  698.43   20.04 
   1   3   3  709.88   15.22 
  -1  -3  -3  669.62   18.39 
   1  -3   3  681.67   19.51 
  -1  -3   3  660.32   18.34 
   1  -3  -4  215.49   11.24 
  -1  -3   4  194.32    9.87 
   1   3   4  204.79    8.90 
  -1  -3  -4  203.52    9.99 
   1  -3   4  211.71   10.99 
  -1  -3  -5   16.09    2.84 
   1   3   5   18.33    2.94 
   1  -3   5   17.21    3.18 
   1  -3  -5   18.05    3.31 
  -1  -3   5   16.64    2.92 
  -1  -3   6    0.13    0.52 
   1   3   6   -0.27    0.86 
   1  -3   6   -0.04    0.86 
   1  -3  -6    0.71    0.74 
  -1  -3  -6    1.52    1.06 
   1  -3   7   16.18    3.00 
  -1  -3   7   14.55    2.28 
   1  -3  -7   17.26    3.04 
   1   3   7   18.72    3.23 
   1  -3   8    1.41    1.10 
   1  -3  -8    0.03    1.04 
   1   3   8    0.31    1.12 
  -1  -3   8    0.81    0.62 
   1  -3   9   12.37    2.59 
   1   3   9   10.30    2.69 
  -1  -3   9   11.35    2.46 
  -1   3   9   12.39    3.03 
   1  -3  -9   12.07    2.64 
   1  -3 -10   86.61    6.66 
   1  -3  10   76.60    6.07 
  -1  -3  10   75.87    6.87 
  -1   3  10   75.40    7.95 
   1   3  10   79.39    7.63 
   1  -3  10   74.16    7.76 
   1  -3  11  401.18   19.35 
   1   3  11  411.92   18.57 
  -1   3  11  430.97   19.39 
   1  -3  11  395.53   13.01 
  -1  -3  11  428.47   17.51 
  -1   3  12    1.78    1.69 
  -1  -3  12    2.59    1.54 
   1  -3  12    1.70    1.55 
   1   3  12    0.58    1.29 
   1  -3  13    8.82    3.13 
   1   3  13    5.12    2.08 
  -1   3  13    4.37    1.73 
  -1  -3  13    5.09    2.14 
   1  -3  14   78.69   10.05 
  -1  -3  14   74.86    8.73 
   1   3  14   70.23    8.30 
  -1   3  14   65.10    8.28 
  -1   3  15    8.80    3.27 
   1  -3  15    7.57    3.56 
  -1  -3  15    3.14    1.93 
   1   3  15    7.46    2.85 
  -1  -3  16   28.48    5.88 
  -1  -3  16   24.17    2.62 
   1   3  16   24.93    5.35 
   1  -3  16   25.52    6.41 
  -1   3  16   22.96    5.23 
   1   3  16   32.81    4.19 
   1  -3  16   26.03    2.85 
  -1  -3  17    6.12    2.89 
  -1  -3  17    6.74    1.44 
   1   3  17    7.45    2.02 
   1  -3  17    8.98    3.94 
   1  -3  17    6.96    1.39 
  -1   3  17    4.55    2.51 
  -1   3  17    9.74    2.44 
   1   3  17    5.92    2.30 
   1   3  18    8.58    3.25 
  -1   3  18    5.08    2.67 
  -1   3  18   10.61    2.49 
  -1  -3  18    8.32    1.67 
  -1  -3  18    7.21    3.28 
   1   3  18   10.27    2.39 
   1  -3  18    8.60    1.73 
   1  -3  18    9.07    4.05 
   1  -3  19   22.17    6.53 
   1  -3  19   29.39    3.38 
  -1  -3  19   27.13    3.05 
   1   3  19   36.05    4.64 
   1   3  19   25.98    5.94 
  -1   3  19   26.06    6.14 
  -1   3  19   27.89    4.03 
   1  -3  20   11.87    2.12 
  -1  -3  20   11.36    2.01 
   1  -3  20   10.89    4.59 
  -1   3  20    9.42    4.19 
   1   3  20   13.61    2.84 
   1   3  20   10.31    3.86 
  -1  -3  21    1.41    0.84 
   1   3  21    0.86    1.07 
   1  -3  21    1.25    0.89 
   1   3  21   -1.71    1.74 
  -1  -3  22   21.11    2.79 
   1   3  22   25.71    3.85 
   1  -3  22   19.13    2.78 
  -1  -3  23   -0.72    0.90 
   1   3  23    0.00    0.84 
   1  -3  23    0.02    0.66 
   1  -3  24   52.69    4.38 
  -1  -3  24   50.84    4.23 
   1   3  24   62.22    5.71 
   1  -3  25    6.96    1.52 
  -1  -3  25    7.87    1.61 
  -1  -3  26   42.48    3.69 
   1  -3  26   47.17    3.85 
  -1   3  26   47.55    3.21 
  -1  -3  27    5.16    1.26 
  -1   3  27    3.55    0.83 
   1  -3  27    3.95    1.16 
   1   3  28   23.89    2.14 
  -1   3  28   27.23    2.09 
  -1  -3  28   25.36    2.54 
   1  -3  28   27.11    2.59 
  -1   3  29    0.56    0.33 
   1   3  29    0.44    0.34 
  -1  -3  29    0.24    0.32 
   1  -3  29    0.38    0.33 
   1   3  30   11.92    1.29 
   1  -3  30    9.99    1.37 
  -1  -3  30   10.32    1.28 
  -1  -3  31    5.21    0.82 
   1  -3  31    8.45    1.11 
   1  -4   0    0.03    1.35 
   1   4   0    0.34    0.23 
  -1  -4   0   -0.41    1.43 
  -1  -4  -1  687.02   23.13 
  -1  -4   1  676.17   22.88 
   1  -4   1  635.17   22.64 
   1  -4  -1  640.87   22.77 
   1   4   1  661.70   12.72 
  -1  -4  -2  297.49   15.24 
   1  -4   2  279.11   14.62 
  -1  -4   2  290.60   14.95 
   1   4   2  285.36    9.45 
   1  -4  -2  293.70   15.32 
   1  -4   3   89.57    8.31 
   1  -4  -3   89.53    8.44 
  -1  -4  -3   89.06    8.13 
   1   4   3   86.69    5.70 
  -1  -4   3   85.48    7.99 
   1  -4   4  948.02   26.97 
   1  -4  -4 1016.71   28.11 
  -1  -4  -4 1038.53   27.35 
   1   4   4  980.92   20.72 
  -1  -4   4 1017.19   27.41 
   1  -4  -5   48.00    6.05 
  -1  -4   5   46.53    5.85 
  -1  -4  -5   46.56    5.65 
   1   4   5   48.84    4.91 
   1  -4   5   53.01    6.46 
  -1  -4   6   59.47    6.53 
   1   4   6   57.52    5.61 
   1  -4  -6   58.95    6.74 
  -1  -4  -6   55.89    6.07 
   1  -4   6   62.90    7.14 
   1  -4  -7   15.16    3.43 
   1   4   7   13.29    2.81 
   1  -4   7   14.77    3.48 
   1   4   8  372.79   15.82 
   1  -4  -8  408.09   17.65 
   1  -4   8  412.42   18.38 
  -1   4   9    1.43    1.21 
   1  -4  -9    2.29    1.07 
   1  -4   9    2.62    1.38 
   1   4   9    2.04    1.67 
   1   4  10   19.54    3.86 
   1  -4  10   19.59    3.60 
   1  -4 -10   16.53    3.54 
  -1   4  10   15.87    3.75 
   1  -4  11  303.65   14.14 
   1   4  11  273.17   15.00 
  -1   4  11  259.14   15.29 
   1   4  12   30.40    5.10 
  -1   4  12   28.51    5.23 
   1   4  13   49.67    6.79 
  -1   4  13   45.39    6.68 
   1   4  14   33.51    5.81 
  -1   4  14   29.57    5.57 
  -1   4  15   62.47    8.53 
  -1  -4  15   67.70    4.62 
   1   4  15   83.56    6.34 
   1  -4  15   66.13    4.67 
   1   4  15   66.32    8.40 
   1  -4  16  254.29    9.54 
  -1   4  16  233.03   17.05 
   1   4  16  301.63   12.04 
  -1   4  16  189.74    9.49 
   1   4  16  236.74   16.32 
  -1  -4  16  249.50    9.10 
  -1   4  17    0.94    1.22 
   1   4  17   -0.53    0.79 
  -1   4  17    0.61    0.62 
  -1  -4  17    0.85    0.61 
   1  -4  17    0.23    0.40 
   1  -4  18   13.21    2.32 
  -1   4  18   17.38    4.65 
   1   4  18   18.31    4.73 
  -1  -4  18   14.67    2.28 
   1   4  18   17.34    3.20 
  -1   4  19   83.08   10.73 
   1   4  19  110.48    7.66 
   1   4  19   80.95   10.41 
  -1  -4  19   89.39    5.84 
   1  -4  19   90.43    6.07 
   1   4  20  100.09   11.76 
   1   4  20  108.39    7.79 
   1  -4  20  105.21    6.61 
  -1  -4  20  104.39    6.40 
  -1   4  20   92.73   11.73 
   1   4  21   24.17    3.72 
  -1  -4  21   22.15    2.94 
   1  -4  21   25.03    3.21 
  -1  -4  22    1.39    0.98 
   1   4  22   -0.07    1.16 
   1  -4  22   -0.65    0.74 
   1  -4  23   94.70    6.22 
   1   4  23   98.78    7.24 
  -1  -4  23   96.74    6.19 
  -1  -4  24    0.67    0.59 
   1  -4  24   -0.18    0.65 
   1  -4  25   10.88    1.96 
  -1  -4  25   11.14    2.02 
   1  -4  26    7.79    1.59 
  -1  -4  26    7.25    1.56 
  -1   4  26    8.02    1.22 
  -1  -4  27    3.56    1.04 
   1  -4  27    3.14    1.09 
  -1   4  27    3.45    0.72 
  -1  -4  28   58.34    3.72 
   1   4  28   55.00    2.99 
   1  -4  28   63.17    3.98 
   1  -4  29   -0.04    0.30 
   1   4  29    0.67    0.38 
  -1  -4  29    1.09    0.55 
   1   4  30   14.68    1.21 
   1  -4  30   15.03    1.67 
  -1  -4  30   16.97    1.61 
  -1  -5   0   -0.31    1.26 
   1  -5   0    0.38    1.14 
   1  -5   1  268.46   16.99 
   1  -5  -1  281.16   17.32 
  -1  -5  -1  311.59   18.31 
  -1  -5   1  296.35   17.93 
   1  -5  -2  619.57   25.93 
  -1  -5  -2  623.16   26.25 
  -1  -5   2  610.07   25.59 
   1  -5   2  591.10   24.94 
  -1  -5  -3   26.81    5.41 
   1  -5   3   22.78    5.04 
  -1  -5   3   25.98    5.21 
   1  -5  -3   21.46    5.01 
   1  -5  -4  393.23   20.66 
  -1  -5   4  409.25   20.87 
  -1  -5  -4  406.10   20.52 
   1  -5   4  360.00   19.60 
  -1  -5   5  310.35   17.91 
  -1  -5  -5  317.41   17.69 
   1   5   5  287.43   12.28 
   1  -5   5  310.91   18.26 
   1  -5  -5  313.42   18.29 
  -1  -5  -6   22.27    4.49 
   1  -5  -6   19.72    4.56 
   1   5   6   18.70    3.37 
   1  -5   6   17.89    4.61 
   1  -5   7    7.85    3.12 
   1   5   7    8.23    2.28 
   1  -5  -7   10.65    3.56 
   1   5   8  162.25   10.74 
   1  -5  -8  194.87   14.25 
   1  -5   8  185.65   14.03 
  -1   5   9   16.28    3.71 
   1   5   9   21.55    4.09 
   1  -5  -9   19.36    4.39 
   1  -5   9   20.67    4.70 
   1   5  10    2.59    1.50 
   1  -5  10    1.42    1.98 
  -1   5  10    1.84    1.29 
   1  -5 -10    2.79    1.81 
  -1   5  11   42.41    6.17 
   1   5  11   46.48    6.40 
   1  -5  11   57.25    7.24 
  -1   5  12   49.09    6.83 
   1   5  12   57.59    7.24 
  -1  -5  12   56.22    4.05 
   1   5  13    1.43    1.28 
  -1   5  13    1.35    1.02 
   1  -5  13    2.38    0.74 
  -1  -5  13    3.79    1.11 
  -1  -5  14   89.06    5.51 
   1  -5  14   91.06    5.70 
   1   5  14   90.55    9.64 
  -1   5  14   74.09    8.90 
   1   5  15   52.22    7.50 
   1   5  15   64.07    5.48 
  -1   5  15   45.38    7.23 
   1  -5  15   54.36    4.68 
  -1  -5  15   57.60    4.53 
  -1  -5  16    7.49    1.81 
   1   5  16    1.88    1.55 
   1  -5  16    6.34    1.62 
   1   5  16    6.62    1.84 
  -1   5  16    7.36    2.75 
   1   5  17    6.44    2.75 
  -1  -5  17    7.17    1.77 
   1   5  17    7.72    1.99 
   1  -5  17    9.18    1.86 
  -1   5  17    6.54    3.05 
   1   5  18    0.79    0.66 
   1  -5  18   -0.15    0.70 
   1   5  18    0.70    1.03 
  -1   5  18   -1.04    1.21 
  -1  -5  18   -0.30    0.82 
  -1  -5  19    7.02    1.70 
   1  -5  19    8.35    1.89 
   1   5  19    9.05    2.34 
   1   5  20   22.48    3.45 
   1  -5  20   23.79    3.35 
  -1  -5  20   21.77    3.18 
   1  -5  21    0.71    0.72 
   1   5  21    2.41    1.12 
  -1  -5  21    1.48    0.96 
  -1  -5  22   20.02    2.92 
   1   5  22   18.96    3.12 
   1  -5  22   16.19    2.78 
   1  -5  23   -0.03    0.74 
  -1  -5  23   -0.16    0.59 
  -1  -5  24    1.82    0.83 
   1  -5  24    2.67    1.23 
  -1  -5  25   35.37    3.54 
   1  -5  25   36.69    3.64 
   1  -5  26   33.98    3.27 
  -1  -5  26   32.37    3.22 
  -1  -5  27    1.23    0.63 
   1  -5  27    1.32    0.67 
   1   5  28    2.28    0.55 
   1  -5  28    5.87    1.16 
  -1  -5  28    4.52    1.06 
   1  -5  29   26.14    2.30 
  -1  -5  29   20.83    1.87 
  -1  -6   0   -0.06    1.98 
   1  -6   0    0.41    1.10 
  -1  -6   1   18.02    5.03 
  -1  -6  -1   17.42    4.87 
   1  -6  -1   23.27    5.88 
   1  -6   1   20.66    5.34 
   1  -6  -2  223.29   17.60 
   1  -6   2  195.57   16.25 
  -1  -6  -2  240.04   18.60 
  -1  -6   2  233.05   18.15 
  -1  -6   3  744.33   32.88 
   1  -6   3  724.78   31.55 
  -1  -6  -3  814.93   33.98 
   1  -6  -3  774.80   33.04 
   1  -6   4  132.85   13.41 
   1  -6  -4  124.35   13.09 
  -1  -6  -4  147.01   14.27 
   1  -6   5   52.57    8.50 
   1  -6  -5   59.82    8.98 
   1  -6   6  133.84   13.80 
   1  -6  -6  153.71   14.41 
   1  -6  -7  446.28   24.46 
   1  -6   7  447.51   24.91 
   1  -6  -8  182.53   15.66 
   1  -6   8  182.51   15.76 
  -1   6   8  142.25   11.07 
   1  -6   9   17.63    4.92 
  -1  -6   9   14.47    2.15 
   1  -6  -9   15.57    4.60 
  -1   6   9   13.55    3.48 
   1  -6 -10  126.40   13.45 
   1  -6  10   92.72    5.51 
  -1   6  10   78.51    8.49 
  -1  -6  10   87.85    5.38 
   1  -6  10  115.35   12.16 
  -1   6  11   22.89    4.70 
  -1  -6  11   27.03    3.03 
   1  -6  11   26.00    2.71 
   1  -6  11   29.55    3.18 
  -1  -6  12    3.96    1.30 
  -1   6  12    2.79    1.68 
   1  -6  12    2.56    0.99 
   1  -6  12    2.37    1.05 
   1  -6  13   22.84    2.93 
  -1   6  13   17.72    4.26 
  -1  -6  13   24.12    3.06 
  -1   6  14   36.64    6.33 
   1  -6  14   37.64    4.02 
  -1  -6  14   35.50    3.93 
   1  -6  15   22.55    3.13 
  -1  -6  15   21.01    3.16 
   1  -6  16   61.16    5.40 
  -1  -6  16   58.07    5.12 
  -1  -6  17  243.03   10.67 
   1  -6  17  250.40   11.29 
   1  -6  18    1.65    1.01 
  -1  -6  18    2.05    1.32 
   1  -6  19  160.07    9.21 
  -1  -6  19  149.75    8.49 
  -1  -6  20   63.69    5.52 
   1  -6  20   71.08    6.01 
  -1  -6  21   31.51    3.82 
   1  -6  21   33.08    4.05 
   1  -6  22    3.41    1.42 
  -1  -6  22    1.74    1.04 
   1  -6  23   53.04    4.88 
  -1  -6  23   49.27    4.58 
  -1  -6  24   10.23    2.02 
   1  -6  24    5.79    1.63 
  -1  -6  25   22.91    2.87 
   1  -6  25   23.05    2.94 
  -1  -6  26   13.24    2.00 
   1  -6  26   21.25    2.59 
  -1  -6  27   32.88    2.73 
   1  -6  27   35.08    3.00 
  -1  -6  28   29.70    2.26 
   1  -6  28   29.64    2.44 
   1  -7   0   -1.95    1.96 
   1  -7   1   80.29   11.76 
   1  -7  -1   74.15   11.31 
  -1  -7   2  118.66    5.43 
   1  -7  -2   54.78    9.64 
   1  -7   2  131.46   11.13 
   1  -7   2   65.26   10.46 
   1  -7  -3  119.01   14.32 
   1  -7   3  102.58   13.21 
   1  -7   4   39.55    4.74 
   1  -7   4   25.87    6.76 
   1  -7  -4   27.37    6.88 
   1  -7  -5   13.16    4.98 
   1  -7   5   15.89    2.81 
   1  -7   5   15.28    5.13 
   1  -7   5   24.19    3.08 
   1  -7   6  152.65    8.36 
   1  -7  -6  144.64   15.52 
  -1  -7   6  107.23    5.52 
   1  -7   6  135.15   15.32 
   1  -7   6  110.59    6.03 
   1  -7   7   85.68    6.02 
   1  -7   7   80.59   11.76 
  -1  -7   7   69.73    4.87 
   1  -7  -7   71.88   10.87 
   1  -7   7   71.72    4.99 
   1  -7   8  175.36    8.22 
   1  -7  -8  187.68   17.48 
   1  -7   8  161.45    7.81 
  -1  -7   8  144.94    7.30 
   1  -7   8  187.36   17.86 
   1  -7   9  294.38   10.18 
   1  -7   9  347.81   23.70 
   1  -7   9  304.49   10.96 
   1  -7  -9  337.24   23.70 
  -1  -7   9  255.44   10.12 
   1  -7  10   38.74    3.55 
   1  -7 -10   57.41    9.98 
   1  -7  10   45.37    8.43 
   1  -7  10   40.71    3.92 
  -1  -7  10   38.72    3.81 
   1  -7  11  161.25    7.17 
   1  -7  11  177.38    8.77 
  -1  -7  11  169.86    8.47 
   1  -7  12    1.29    0.56 
  -1  -7  12   -1.61    1.41 
   1  -7  12   -1.31    0.99 
  -1  -7  13   53.26    4.84 
   1  -7  13   58.54    5.36 
  -1  -7  14   19.47    2.96 
   1  -7  14   29.67    4.07 
   1  -7  15  248.70   11.81 
  -1  -7  15  239.55   11.07 
   1  -7  16    1.27    0.93 
  -1  -7  16   -0.15    1.02 
   1  -7  17    2.11    1.21 
  -1  -7  17    0.32    1.02 
  -1  -7  18   55.96    5.45 
   1  -7  18   68.27    6.36 
   1  -7  19    6.19    2.09 
  -1  -7  19    3.13    0.87 
   1  -7  20   25.29    3.77 
  -1  -7  20   14.83    2.77 
  -1  -7  21   61.08    5.46 
   1  -7  21   73.30    6.17 
  -1  -7  22   -2.80    1.29 
   1  -7  22   -1.78    1.21 
   1  -7  23   -4.09    1.48 
  -1  -7  23   -4.38    1.43 
   1  -7  24    9.33    1.62 
  -1  -7  24    8.24    1.67 
  -1  -7  25   15.74    2.03 
   1  -7  25   15.20    2.10 
  -1  -7  26   10.71    1.44 
   1  -7  26    1.64    0.69 
  -1  -7  27   30.61    1.85 
   1  -8   0    0.90    1.21 
   1  -8   0   -1.59    2.06 
   1  -8   1   56.68    6.93 
   1  -8  -1   34.05    8.40 
  -1  -8   1   53.81    5.87 
   1  -8   1   34.96    8.52 
   1  -8   2    2.62    1.53 
  -1  -8   2    1.73    1.18 
   1  -8   2    1.38    1.85 
   1  -8   3  181.59   19.27 
   1  -8   3  116.47    5.03 
  -1  -8   3  174.66    8.41 
   1  -8   3  218.66   11.35 
  -1  -8   3  108.42    4.82 
   1  -8  -3  195.69   19.86 
   1  -8  -4   14.06    5.49 
   1  -8   4   25.42    3.67 
   1  -8   4   19.81    6.24 
   1  -8   5   70.69    3.63 
   1  -8   5    2.98    1.27 
   1  -8  -5    5.74    3.37 
   1  -8   5    2.12    1.01 
  -1  -8   5   94.83    4.06 
   1  -8   6    5.66    3.43 
   1  -8   6   66.56    4.05 
   1  -8   6    2.04    1.03 
   1  -8  -6   -0.44    1.27 
  -1  -8   6   95.46    4.45 
   1  -8   7  193.49    9.03 
   1  -8   7  168.37    5.90 
   1  -8  -7  199.53   19.34 
  -1  -8   7  171.81    5.92 
   1  -8   7  199.41   20.06 
  -1  -8   8   96.58    4.78 
   1  -8   8   19.23    2.73 
   1  -8   8   68.80    4.22 
   1  -8  -8   25.37    6.77 
  -1  -8   9   63.80    4.20 
   1  -8   9   50.12    4.14 
   1  -8 -10   11.61    2.51 
   1  -8  10    8.01    1.69 
   1  -8  10    7.13    1.57 
   1  -8  11  193.19    7.95 
  -1  -8  11  188.97    8.24 
   1  -8  11  216.84    9.23 
   1  -8  11  207.44    8.89 
  -1  -8  12   31.00    4.19 
   1  -8  12   21.31    3.32 
  -1  -8  13  222.47    9.67 
   1  -8  13  250.11   10.77 
  -1  -8  14   23.28    3.39 
   1  -8  14   11.89    2.56 
  -1  -8  15   19.44    3.15 
   1  -8  15    5.68    1.73 
  -1  -8  16    8.25    2.36 
   1  -8  16    0.06    1.29 
   1  -8  17   57.35    5.58 
  -1  -8  17   59.95    5.23 
  -1  -8  18   24.45    3.45 
   1  -8  18   17.89    2.87 
  -1  -8  19   47.85    4.49 
   1  -8  19   43.15    4.68 
   1  -8  20   69.51    5.45 
  -1  -8  20   74.80    5.35 
   1  -8  21   86.20    5.66 
  -1  -8  21   92.29    5.41 
   1  -8  22   24.94    2.92 
  -1  -8  22   47.76    3.56 
  -1  -8  23   69.05    3.64 
   1  -8  23   49.44    3.34 
  -1  -8  24   77.60    3.18 
   1  -8  24   64.31    3.03 
  -1  -8  25   83.74    2.64 
  -1  -9   0    0.45    0.60 
   1  -9   0    0.14    1.00 
   1  -9  -1   63.21    7.26 
   1  -9   1   46.03    5.24 
  -1  -9  -1   57.17    6.32 
  -1  -9   1   43.02    4.50 
   1  -9   2    0.33    0.58 
  -1  -9   2    0.59    0.47 
   1  -9  -2    2.11    1.87 
  -1  -9   3   16.17    2.33 
   1  -9   3   18.39    3.11 
   1  -9   4   39.78    4.40 
   1  -9   5    0.51    0.46 
   1  -9   6   30.24    1.82 
  -1  -9   6   45.10    3.03 
   1  -9   7  122.04    7.54 
  -1  -9   7  102.10    3.90 
   1  -9   7  120.94    6.77 
   1  -9  -8    9.78    2.39 
   1  -9   8    6.12    1.40 
  -1  -9   8  139.53    4.56 
   1  -9   8   95.11    3.88 
   1  -9   8    5.62    1.65 
   1  -9   9  161.84    4.93 
   1  -9   9  123.14    7.13 
   1  -9   9  119.16    6.27 
  -1  -9   9  181.72    5.43 
   1  -9  -9  168.82    9.52 
   1  -9  10    1.71    0.95 
   1  -9  10    0.00    0.48 
   1  -9  10  141.29    4.97 
   1  -9 -10   -0.11    0.63 
  -1  -9  10  166.55    5.27 
   1  -9  11  149.39    5.27 
  -1  -9  11  169.89    5.56 
  -1  -9  12  188.11    6.18 
   1  -9  12  168.47    5.94 
   1  -9  13  161.08    6.04 
  -1  -9  13  176.11    6.41 
   1  -9  14  152.49    6.01 
  -1  -9  14  166.39    6.05 
   1  -9  15  190.09    6.67 
  -1  -9  15  214.76    6.82 
   1  -9  16  161.74    6.18 
  -1  -9  16  176.68    6.13 
  -1  -9  17  186.61    6.09 
   1  -9  17  162.90    6.10 
   1  -9  18  162.06    5.77 
  -1  -9  18  187.37    5.84 
  -1  -9  19  193.14    5.54 
   1  -9  19  171.79    5.37 
  -1  -9  20  162.25    4.70 
   1  -9  20  136.61    4.38 
  -1  -9  21  133.01    3.73 
   1  -9  21  130.33    3.59 
  -1  -9  22  105.12    2.82 
   1 -10   0   -0.38    0.76 
   1 -10   0    0.97    1.35 
  -1 -10   0   -0.54    0.88 
  -1 -10  -1   62.37    5.34 
   1 -10   1   71.58    5.93 
   1 -10   1   80.05    7.13 
   1 -10  -1   84.15    7.48 
  -1 -10   1   61.29    4.68 
   1 -10  -1   73.73    6.36 
   1 -10   2   13.95    3.04 
  -1 -10  -2   11.46    2.55 
   1 -10   2   11.15    2.28 
   1 -10  -2   12.82    2.80 
   1 -10  -2   16.45    3.44 
  -1 -10   2    9.76    1.86 
  -1 -10  -3  341.12   14.93 
   1 -10  -3  316.43   14.06 
   1 -10  -3  337.81   15.57 
  -1 -10  -4   49.34    6.30 
   1 -10  -4   49.30    6.41 
   1 -10   4   31.15    3.54 
   1 -10   4   33.08    4.24 
   1 -10  -4   40.96    5.01 
   1 -10  -5   43.75    6.54 
  -1 -10  -5   44.71    6.59 
   1 -10   5   20.87    2.83 
   1 -10  -5   34.40    4.44 
   1 -10   5   19.83    3.15 
   1 -10   6   20.30    3.05 
   1 -10  -6   24.78    3.67 
   1 -10   6   14.72    2.20 
   1 -10  -7    4.58    1.51 
   1 -10   7    4.82    1.36 
   1 -10   7    4.75    1.39 
   1 -10   8   26.66    2.82 
   1 -10  -8   30.76    3.80 
   1 -10   8   29.88    3.43 
   1 -10   9   21.62    2.79 
   1 -10  -9   29.00    3.57 
   1 -10  10    0.88    0.87 
  -1 -10 -10    1.16    0.56 
  -1 -10  10    0.78    0.57 
   1 -10 -10    1.55    0.90 
  -1 -10  11   48.15    3.91 
  -1 -10 -11   54.31    4.55 
   1 -10  11   49.57    4.06 
   1 -10  15   26.10    1.46 
  -1 -10  15   12.45    1.55 
   1 -10 -17   13.80    3.30 
   1 -10 -18    1.09    1.08 
   1 -10 -19   44.68    4.06 
   1 -11   0    0.82    1.01 
  -1 -11   0    0.02    0.47 
   1 -11   0    1.36    0.95 
  -1 -11  -1   52.11    4.03 
   1 -11   1   71.04    6.01 
   1 -11   1   57.48    4.61 
   1 -11  -1   69.09    6.00 
   1 -11  -1   58.79    5.00 
   1 -11   2   -0.10    0.88 
  -1 -11  -2   -0.22    0.61 
   1 -11  -2   -0.73    1.02 
   1 -11   2    0.94    0.79 
   1 -11  -2    0.30    0.78 
   1 -11   3   63.67    4.48 
   1 -11  -3   77.45    6.11 
   1 -11   3   76.80    6.00 
   1 -11  -3   79.78    6.15 
  -1 -11  -3   66.13    4.93 
   1 -11  -4   -0.27    0.94 
  -1 -11  -4    0.11    0.53 
   1 -11   4    1.32    0.92 
   1 -11  -4    0.86    0.96 
   1 -11   4    0.68    0.68 
  -1 -11   5   63.98    5.45 
   1 -11   5   54.44    4.65 
  -1 -11  -5   60.19    5.11 
  -1 -11  -5   63.65    5.26 
   1 -11   5   52.97    3.83 
   1 -11  -5   61.88    5.08 
  -1 -11  -6    0.68    1.01 
  -1 -11  -6   -0.02    0.49 
   1 -11   6    0.12    0.38 
   1 -11  -6   -0.29    0.88 
   1 -11  -6   -0.36    0.87 
  -1 -11   6   -1.10    0.85 
   1 -11   6    0.23    0.58 
   1 -11  -7   15.78    3.16 
  -1 -11   7    9.64    1.87 
   1 -11   7   10.26    1.89 
  -1 -11  -7   12.74    2.71 
  -1 -11  -7   10.35    1.93 
   1 -11  -7   10.41    1.93 
  -1 -11  -8    1.90    0.81 
   1 -11  -8    1.05    1.17 
  -1 -11   8    0.99    0.64 
  -1 -11  -8    1.50    1.21 
   1 -11   8    1.39    0.76 
   1 -11  -8    1.12    0.67 
  -1 -11   9    9.18    1.61 
  -1 -11  -9   15.08    3.02 
   1 -11  -9   15.63    3.12 
  -1 -11  -9    7.96    1.53 
   1 -11   9   10.67    1.83 
   1 -11  -9    9.98    1.83 
   1 -11  10    1.45    0.65 
  -1 -11 -10    2.62    0.89 
  -1 -11  10    2.88    0.86 
  -1 -11 -10    1.60    0.90 
   1 -11 -10    2.75    0.91 
  -1 -11 -11   37.70    4.85 
   1 -11 -11   42.96    5.12 
   1 -11 -12   -0.08    1.00 
  -1 -11 -12   -1.54    1.52 
  -1 -11 -13   51.80    5.13 
   1 -11 -13   52.84    5.08 
  -1 -11 -14    3.02    1.04 
   1 -11 -14    2.67    1.14 
  -1 -11 -15   56.50    4.35 
   1 -11 -15   53.92    4.08 
   1 -12   0   -0.21    0.34 
  -1 -12   0   -0.47    0.74 
   1 -12   0    0.66    0.82 
   1 -12   1   15.40    1.90 
   1 -12  -1   15.72    2.02 
   1 -12  -1   18.71    2.77 
  -1 -12   1   17.00    2.45 
  -1 -12  -1   16.27    2.42 
   1 -12   1   18.19    2.73 
   1 -12  -2    1.16    0.68 
  -1 -12  -2    1.54    0.68 
   1 -12   2    0.26    0.31 
   1 -12   2    1.31    0.70 
   1 -12  -2    1.54    0.77 
  -1 -12   2    1.71    0.76 
  -1 -12   3   47.01    3.93 
   1 -12  -3   45.64    3.61 
   1 -12   3   52.96    4.49 
   1 -12   3   42.79    2.98 
  -1 -12  -3   40.75    3.49 
   1 -12  -3   51.68    4.30 
   1 -12  -4   16.06    2.18 
  -1 -12   4   15.44    2.16 
  -1 -12  -4   13.23    1.89 
   1 -12  -4   16.27    2.38 
   1 -12   4   17.25    2.45 
  -1 -12  -5   10.07    1.45 
   1 -12  -5   15.25    2.20 
  -1 -12   5   10.68    1.67 
   1 -12   5   15.02    2.21 
   1 -12  -5   14.54    2.08 
  -1 -12  -5   10.09    1.50 
   1 -12  -6    5.57    1.27 
  -1 -12  -6    3.68    0.93 
  -1 -12  -6    4.72    1.01 
   1 -12   6    4.36    1.08 
  -1 -12   6    3.89    0.96 
   1 -12  -6    4.16    1.05 
   1 -12  -7   10.06    1.54 
  -1 -12  -7   15.36    1.77 
  -1 -12  -7    7.92    1.17 
  -1 -12   7   14.49    1.76 
   1 -12  -7   18.48    2.41 
   1 -12   7   16.83    2.12 
   1 -12  -8    9.41    1.69 
   1 -12  -9   63.25    4.12 
   2   0   0  326.52   11.12 
   2   0   1    3.17    1.73 
   2   0  -1    0.91    0.89 
   2   0  -2 1173.60   19.45 
   2   0   2 1268.24   21.69 
   2   0  -3    0.14    0.63 
   2   0   3    0.89    0.75 
   2   0   3   -0.47    0.63 
   2   0   4 1242.28   22.62 
   2   0   4 1218.05   21.35 
   2   0   5   -0.20    0.63 
   2   0  -5    0.37    0.74 
   2   0   5    0.37    0.71 
   2   0  -6  459.03   10.55 
   2   0   6  497.33   12.81 
   2   0  -7    0.29    0.40 
   2   0   7    0.41    0.62 
   2   0   7   -0.76    1.05 
   2   0  -8  264.95    7.76 
   2   0   8  316.15    9.67 
   2   0  -9    0.02    0.30 
   2   0   9    0.11    0.44 
   2   0   9   -0.07    0.78 
  -2   0   9   -0.37    1.07 
   2   0 -10  232.90    7.54 
   2   0  10  229.21   13.21 
   2   0  10  203.86    6.21 
  -2   0  10  217.19   12.51 
   2   0  11   -0.03    0.93 
  -2   0  11   -0.01    0.83 
  -2   0  12  763.46   25.00 
   2   0  12  817.39   27.13 
  -2   0  13   -0.27    0.83 
   2   0  13    1.54    1.40 
  -2   0  14   54.09    7.34 
   2   0  14   51.37    7.24 
   2   0  15   -0.16    1.59 
  -2   0  15   -1.66    1.47 
   2   0  16   50.96    7.69 
  -2   0  16   53.21    7.71 
   2   0  17   -0.81    1.24 
  -2   0  17    1.61    1.78 
  -2   0  18    5.47    1.27 
  -2   0  18    4.05    2.35 
   2   0  18    7.87    2.09 
   2   0  18    1.54    1.58 
  -2   0  19    1.76    1.70 
   2   0  19   -1.84    1.74 
  -2   0  19   -0.44    0.46 
   2   0  19    1.23    1.03 
  -2   0  20   28.21    6.56 
   2   0  20   41.10    5.02 
  -2   0  20   35.85    3.31 
   2   0  20   32.35    7.28 
  -2   0  21   -1.61    1.61 
   2   0  21    2.68    1.61 
  -2   0  21    0.08    0.40 
   2   0  21   -0.82    1.25 
   2   0  22    3.69    2.69 
  -2   0  22   16.15    5.20 
  -2   0  22   12.59    2.03 
   2   0  22   15.30    2.95 
  -2   0  23    0.01    0.49 
   2   0  23    0.12    0.73 
   2   0  24  139.76    8.98 
  -2   0  24  141.95    6.65 
   2   0  25   -0.36    0.47 
  -2   0  25    0.92    0.63 
   2   0  25    0.59    1.04 
   2   0  26   -0.57    0.59 
  -2   0  26    0.01    0.57 
   2   0  27   -0.15    0.61 
  -2   0  27    0.64    0.34 
  -2   0  28    0.48    0.40 
   2   0  28   -0.38    0.57 
  -2   0  29   -0.13    0.35 
   2   0  29   -0.19    0.49 
  -2   0  30    5.47    0.88 
   2   0  30    4.19    0.91 
   2   0  31   -0.16    0.25 
   2   0  32   29.02    1.97 
   2  -1   0 1435.83   23.59 
   2  -1   1 1125.75   20.92 
   2  -1  -1 1054.18   19.69 
   2  -1   2 3341.79   36.37 
   2   1   2 3341.64   28.33 
   2  -1   3  499.31   14.14 
   2   1   3  514.57   12.17 
   2   1   4 4300.09   38.12 
   2  -1  -4 4374.24   37.97 
   2   1   5    5.50    1.45 
   2  -1   5    6.07    1.98 
   2  -1   5    4.02    1.29 
   2  -1  -5    6.97    1.57 
   2  -1   5    7.12    1.65 
   2   1   6   30.50    3.76 
   2  -1   6   29.97    4.18 
   2  -1   6   31.29    3.29 
   2  -1  -6   33.17    3.26 
  -2  -1   6   32.44    3.63 
   2   1   7  327.28   13.14 
   2  -1   7  310.46   10.25 
   2  -1  -7  294.86    9.84 
   2  -1   7  313.22   13.95 
  -2  -1   7  304.98   11.86 
   2  -1   8   36.42    5.05 
   2   1   8   33.53    4.55 
   2  -1   8   34.92    3.35 
  -2  -1   8   36.06    4.30 
   2  -1  -8   34.24    3.35 
   2   1   9  217.44   12.14 
  -2  -1   9  191.02   10.22 
   2  -1   9  214.89   12.82 
   2  -1  -9  198.46    7.90 
   2  -1   9  183.29    7.24 
   2   1  -9  178.85    6.99 
   2   1   9  191.12    8.05 
   2   1  10   28.67    4.59 
   2   1 -10   26.29    2.58 
   2   1  10   27.30    2.87 
   2  -1  10   24.42    2.43 
  -2   1  10   36.39    5.89 
   2  -1  10   26.88    4.71 
  -2  -1  10   25.43    4.07 
   2  -1 -10   30.09    3.03 
   2  -1  11  118.16   10.31 
  -2  -1  11  106.05    8.54 
  -2   1  11  127.02   11.18 
   2   1  11  120.37    9.77 
  -2   1  12 1384.06   37.55 
   2  -1  12 1294.57   36.02 
   2   1  12 1344.43   34.16 
  -2   1  13   23.25    5.04 
  -2  -1  13   17.42    3.91 
   2  -1  13   25.10    5.24 
   2   1  13   19.64    4.26 
  -2   1  14    3.02    2.37 
  -2  -1  14    0.71    0.84 
   2   1  14    2.70    1.56 
   2  -1  14    3.58    2.49 
   2  -1  15    7.68    3.06 
   2   1  15    5.56    2.73 
  -2  -1  15    7.76    2.74 
  -2   1  15    6.95    3.46 
  -2   1  16  145.10   14.08 
   2   1  16  131.51   12.28 
  -2  -1  16  121.96   11.15 
   2  -1  16  129.45   13.06 
   2   1  17    5.54    2.93 
  -2  -1  17    5.04    2.37 
  -2   1  17    6.72    3.07 
   2  -1  17    4.34    2.58 
   2   1  17    5.50    1.81 
   2  -1  18  134.94    8.73 
  -2  -1  18  105.60   11.10 
   2   1  18  151.17    9.18 
   2  -1  18  123.75   13.67 
   2   1  18  117.59   12.50 
  -2  -1  18  114.74    5.85 
  -2   1  18  126.20   13.77 
   2   1  19  131.68   13.70 
   2  -1  19  144.09    8.94 
   2   1  19  160.34    9.46 
  -2  -1  19  110.78   11.99 
   2  -1  19  120.56   13.92 
  -2  -1  19  127.93    6.31 
  -2   1  19  145.41   15.19 
  -2  -1  20   59.79    9.12 
   2   1  20   63.62    6.09 
  -2   1  20   69.71   10.94 
  -2  -1  20   58.69    4.33 
   2  -1  20   59.24    5.76 
   2  -1  20   64.61   10.60 
   2   1  20   53.18    9.05 
   2  -1  21   67.46    6.39 
   2  -1  21   67.40   11.14 
  -2   1  21   64.48   10.62 
   2   1  21   68.71   10.70 
  -2  -1  21   55.16    9.06 
  -2  -1  21   59.71    4.46 
  -2   1  21   63.09    4.50 
   2   1  21   68.34    6.29 
   2  -1  22  105.94   14.10 
  -2  -1  22   85.92   11.48 
  -2   1  22   94.34    5.44 
  -2   1  22  111.89   14.49 
   2  -1  22  101.96    7.56 
  -2  -1  22   95.17    5.66 
   2  -1  22   94.57    5.87 
   2   1  22  105.05    7.75 
  -2  -1  23   10.45    1.82 
   2   1  23   11.39    2.63 
   2  -1  23   11.38    1.96 
   2  -1  23   10.92    2.54 
  -2   1  23   13.91    2.02 
   2  -1  24   15.44    2.85 
   2   1  24   18.71    3.27 
  -2  -1  24   15.98    2.18 
  -2   1  24   19.04    2.29 
   2  -1  24   15.05    2.38 
  -2  -1  25   23.43    2.70 
  -2   1  25   24.77    2.63 
   2   1  25   24.30    3.70 
   2  -1  25   22.52    2.70 
   2  -1  26   97.60    5.55 
  -2  -1  26   98.18    5.34 
  -2   1  26   91.99    4.83 
   2   1  27    0.57    0.53 
  -2  -1  27    1.43    0.70 
  -2   1  27   -0.48    0.44 
   2  -1  27    1.86    0.83 
  -2  -1  28  206.47    6.89 
   2   1  28  227.13    7.44 
  -2   1  28  201.16    6.26 
   2  -1  28  215.01    7.48 
  -2  -1  29    0.75    0.49 
  -2   1  29    1.79    0.59 
   2  -1  29    2.18    0.71 
   2   1  29    2.50    0.76 
   2  -1  30    3.53    0.87 
   2   1  30    2.65    0.75 
  -2  -1  30    2.88    0.71 
   2   1  31    1.84    0.51 
  -2  -1  31    1.03    0.36 
   2  -1  31    2.27    0.67 
   2  -1  32    0.73    0.35 
   2   1  32    0.45    0.30 
   2  -2   0  785.51   19.21 
   2  -2  -1  102.56    6.92 
   2  -2   1  120.10    7.75 
   2   2   2  101.72    4.27 
   2  -2   2  123.07    7.49 
   2  -2  -2  118.08    7.39 
   2   2   3  259.67    7.95 
  -2  -2   3  277.06    5.26 
   2  -2   3  272.89   11.25 
   2  -2  -3  264.52   10.89 
  -2  -2   4   62.57    3.41 
   2   2   4   53.64    4.07 
   2  -2  -4   59.65    5.08 
   2  -2   4   59.09    5.25 
   2  -2  -5   18.09    2.80 
  -2  -2   5   22.47    2.51 
   2  -2   5   17.18    2.82 
   2   2   5   20.68    2.76 
   2   2   6   86.71    6.15 
  -2  -2   6   90.57    5.53 
   2  -2   6   77.89    5.94 
   2  -2  -6   78.47    5.78 
   2   2   7   88.86    6.90 
  -2  -2   7   93.18    6.17 
   2  -2   7   87.56    6.23 
   2  -2  -7   83.81    5.96 
  -2  -2   8   72.21    5.79 
   2   2   8   73.76    6.56 
   2  -2   8   67.64    5.42 
   2  -2  -8   65.33    5.27 
   2  -2   8   69.17    7.21 
   2  -2  -9    1.52    0.61 
  -2  -2   9    1.94    1.18 
   2   2   9    2.34    1.41 
   2  -2   9    3.89    2.09 
   2  -2   9    1.39    0.77 
   2  -2  10   92.19    9.15 
   2  -2 -10   95.77    6.59 
  -2  -2  10   88.42    7.20 
   2  -2  10   89.02    5.92 
   2   2  10   99.10    8.42 
  -2   2  11    1.81    1.95 
   2   2  11    1.63    1.35 
   2  -2  11    1.42    1.77 
  -2  -2  11    0.66    0.54 
   2  -2 -11    1.45    0.34 
   2  -2  12    4.52    2.33 
  -2  -2  12    6.07    2.01 
  -2   2  12    5.27    2.81 
   2   2  12    6.24    2.21 
   2   2  13   55.49    7.09 
   2  -2  13   57.67    8.36 
  -2   2  13   60.13    8.63 
  -2  -2  13   53.63    6.54 
   2   2  14   33.13    5.69 
  -2   2  14   31.96    6.39 
  -2  -2  14   30.72    5.09 
   2  -2  14   35.62    6.91 
  -2   2  15    7.58    3.28 
  -2  -2  15    7.15    2.73 
   2  -2  15    4.34    2.31 
   2   2  15    5.50    2.65 
   2  -2  16   20.73    5.45 
   2   2  16   20.19    4.76 
  -2  -2  16   18.53    4.50 
  -2   2  16   19.32    5.54 
  -2   2  17   55.18    9.33 
   2  -2  17   50.90    4.21 
   2  -2  17   50.91    8.84 
   2   2  17   60.95    5.74 
  -2  -2  17   46.67    3.75 
   2  -2  17   55.05    4.36 
   2   2  17   53.84    8.32 
  -2  -2  17   42.89    6.92 
   2  -2  18   34.02    7.55 
  -2  -2  18   37.49    6.78 
  -2   2  18   34.79    7.68 
   2   2  18   41.16    4.90 
   2  -2  18   36.82    3.58 
   2  -2  18   37.52    3.69 
  -2  -2  18   34.30    3.22 
   2  -2  18   39.67    4.57 
   2   2  18   33.88    6.72 
   2  -2  19   27.31    7.02 
  -2   2  19   44.00    8.87 
  -2  -2  19   29.38    3.07 
   2   2  19   36.23    4.57 
   2  -2  19   29.87    3.98 
   2  -2  19   29.94    3.21 
   2   2  19   25.37    6.03 
  -2  -2  19   29.10    6.08 
   2  -2  19   29.69    3.42 
  -2  -2  20   -0.01    0.47 
  -2  -2  20    2.13    1.83 
   2  -2  20    2.10    3.34 
  -2   2  20   -0.46    1.21 
   2  -2  20    0.37    0.50 
   2  -2  20    1.23    0.80 
   2   2  20    0.69    1.01 
   2   2  20   -3.43    2.33 
  -2   2  21   22.13    6.30 
   2   2  21   20.69    5.72 
   2  -2  21   16.77    5.69 
   2  -2  21   22.06    3.46 
   2   2  21   21.25    3.50 
   2  -2  21   19.03    2.71 
  -2  -2  21   19.41    2.58 
  -2  -2  22   -0.38    0.70 
   2  -2  22   -0.15    0.53 
   2  -2  22   -0.53    0.82 
   2   2  22    0.00    0.92 
  -2   2  23   15.58    2.18 
   2   2  23   14.45    2.90 
   2  -2  23   15.91    2.42 
  -2  -2  23   16.18    2.31 
  -2   2  24    7.50    1.48 
   2  -2  24    8.64    1.79 
   2   2  24    8.23    2.29 
  -2  -2  24    8.27    1.66 
   2  -2  25    7.33    1.57 
   2   2  25    4.93    1.84 
  -2   2  25    5.32    1.18 
  -2  -2  25    5.68    1.34 
  -2   2  26    1.29    0.52 
   2  -2  26    1.74    0.94 
   2   2  26    1.75    1.37 
  -2  -2  26    0.79    0.56 
   2  -2  27    8.72    1.59 
  -2  -2  27    7.60    1.46 
  -2   2  27    7.94    1.21 
   2   2  28    0.87    0.45 
  -2  -2  28    1.40    0.67 
  -2   2  28    1.05    0.42 
   2  -2  28    1.38    0.84 
   2  -2  29    9.39    1.51 
   2   2  29   10.89    1.52 
  -2  -2  29    8.97    1.32 
   2   2  30    2.82    0.69 
   2  -2  30    2.10    0.60 
  -2  -2  30    2.02    0.57 
  -2  -2  31    6.31    0.85 
   2   2  31    8.60    1.09 
   2  -2  31    6.68    1.09 
   2  -3   0   54.86    5.79 
   2  -3   1  344.53   14.19 
   2  -3  -1  346.55   14.25 
   2   3   2  125.78    4.36 
   2  -3   2  146.74    9.48 
   2  -3  -2  141.92    9.13 
   2  -3  -3  325.70   13.88 
   2   3   3  303.57    8.36 
   2  -3   3  331.08   13.97 
   2  -3   4   29.66    4.23 
   2   3   4   23.48    2.68 
   2  -3  -4   28.53    4.13 
   2   3   5   76.63    5.32 
   2  -3  -5   75.56    6.62 
   2  -3   5   80.61    6.91 
   2  -3   6  878.03   22.93 
   2   3   6  861.63   19.59 
   2  -3  -6  874.73   22.45 
   2  -3  -7   15.20    2.99 
   2   3   7   12.97    2.62 
   2  -3   7   13.27    2.89 
  -2  -3   7   12.99    1.84 
   2   3   8    9.02    2.36 
   2  -3  -8    7.93    2.14 
  -2  -3   8    7.91    1.62 
   2  -3   8    9.01    2.41 
   2   3   9   97.59    8.00 
   2  -3   9  102.94    7.91 
   2  -3  -9  113.01    8.51 
  -2  -3   9   97.72    6.54 
   2  -3  10    0.64    0.74 
  -2  -3  10    1.43    0.99 
   2   3  10    1.11    1.12 
   2  -3 -10    1.00    1.30 
   2   3  11   33.87    5.11 
   2  -3  11   32.47    4.07 
  -2  -3  11   36.30    4.76 
  -2   3  11   32.60    6.03 
   2  -3 -11   42.80    5.40 
   2   3  12  596.06   22.46 
  -2  -3  12  635.68   21.45 
  -2   3  12  672.54   28.39 
   2   3  13   47.86    6.68 
  -2  -3  13   42.83    5.88 
  -2   3  13   50.41    7.98 
  -2   3  14  106.45   11.83 
  -2  -3  14  100.90    9.74 
   2   3  14   99.54   10.29 
   2   3  15    1.85    1.33 
  -2   3  15    2.60    1.87 
  -2   3  16    0.57    1.23 
  -2  -3  16    1.36    0.46 
   2  -3  16    0.40    0.50 
   2   3  16    0.64    1.05 
   2  -3  16    2.69    1.08 
   2   3  16    1.55    0.87 
   2  -3  17   -0.99    0.63 
   2  -3  17    1.87    0.69 
   2   3  17    2.37    1.23 
   2   3  17    0.90    1.11 
  -2   3  17    2.45    2.10 
  -2  -3  17    1.14    0.38 
  -2   3  18  125.53   14.70 
   2  -3  18  100.28    6.40 
   2   3  18  122.73    8.25 
   2   3  18   96.75   11.59 
   2  -3  18  112.08    6.22 
  -2  -3  18  103.82    5.84 
  -2  -3  19   16.30    2.47 
  -2   3  19   23.26    6.35 
   2   3  19   19.93    3.39 
   2   3  19   16.48    5.11 
   2  -3  19   17.69    2.45 
   2  -3  19   16.50    2.58 
   2   3  20   38.30    7.61 
  -2  -3  20   41.26    3.87 
   2   3  20   41.85    4.87 
  -2   3  20   45.32    9.15 
   2  -3  20   41.72    4.05 
   2  -3  20   41.53    3.71 
   2  -3  21    2.73    0.95 
   2   3  21    1.22    0.87 
  -2  -3  21    2.53    1.08 
  -2  -3  22  108.41    6.36 
   2   3  22  115.54    8.10 
   2  -3  22  101.43    6.46 
   2   3  23   20.88    3.38 
  -2  -3  23   19.28    2.70 
   2  -3  23   16.69    2.52 
   2  -3  24   84.45    5.63 
  -2  -3  24   87.51    5.61 
   2   3  24   88.05    6.85 
  -2   3  24   93.53    4.85 
   2   3  25    8.88    2.27 
  -2  -3  25    9.39    1.91 
   2  -3  25    9.45    1.81 
   2  -3  26   62.13    4.54 
  -2  -3  26   56.56    4.31 
  -2  -3  27   16.04    2.05 
   2  -3  27   14.22    2.24 
   2   3  28   54.22    3.36 
   2  -3  28   52.00    3.70 
  -2  -3  28   49.47    3.43 
   2  -3  29   10.00    1.50 
  -2  -3  29   10.17    1.40 
   2   3  29   11.09    1.38 
   2  -3  30   13.42    1.63 
   2   3  30   13.32    1.44 
  -2  -3  30   11.01    1.33 
   2  -3  31   35.87    2.39 
   2   3  31   32.35    1.91 
   2  -4   0    1.88    0.80 
   2  -4   1   14.86    3.40 
   2  -4  -1   14.55    3.56 
   2  -4  -2  110.50    9.34 
   2  -4   2  105.77    9.27 
   2  -4   3  264.01   14.59 
   2  -4  -3  250.81   14.27 
   2   4   3  237.40    7.15 
   2   4   4    0.84    0.57 
   2  -4  -4    0.07    1.11 
   2  -4   4   -0.21    1.25 
   2  -4  -5   72.83    7.69 
   2  -4   5   65.41    7.39 
   2   4   5   60.90    4.73 
   2  -4  -6   88.03    8.48 
   2   4   6   78.81    5.94 
   2  -4   6   87.24    8.75 
   2  -4   7   22.09    4.40 
   2   4   7   20.12    3.15 
   2  -4  -7   27.91    4.87 
   2  -4   8   84.03    8.37 
   2   4   8   76.59    6.79 
   2  -4  -8   89.57    8.64 
   2   4   9   -0.95    1.33 
   2  -4  -9    1.11    1.45 
   2  -4   9    0.57    1.05 
   2  -4  10   11.53    3.14 
   2   4  10   11.28    2.84 
   2  -4 -10   12.49    3.51 
   2  -4  11   80.50    7.61 
   2   4  11   71.93    7.59 
   2  -4 -11   99.50   10.04 
  -2   4  11   71.29    8.58 
  -2   4  12   10.24    3.49 
   2   4  12   11.37    3.41 
  -2   4  13    5.90    2.64 
   2   4  13    6.09    2.65 
  -2   4  14   38.25    6.82 
   2   4  14   45.22    7.03 
  -2  -4  14   43.59    3.56 
   2   4  15   83.91    6.52 
   2  -4  15   91.56    5.67 
  -2   4  15   86.95   10.57 
   2  -4  15   94.58    5.55 
  -2  -4  15   92.51    5.38 
   2   4  15   91.85   10.04 
  -2   4  16   21.41    5.39 
   2  -4  16   33.32    3.35 
   2   4  16   33.50    4.18 
  -2  -4  16   30.24    3.22 
   2  -4  16   28.72    3.28 
   2   4  16   27.92    6.07 
   2  -4  17   36.39    3.49 
   2   4  17   33.71    6.59 
  -2   4  17   33.27    7.05 
  -2  -4  17   35.12    3.53 
   2  -4  17   34.76    3.67 
   2   4  17   41.53    4.63 
   2  -4  18   15.99    2.27 
   2   4  18   10.61    3.78 
  -2   4  18   11.86    4.29 
   2   4  18   14.90    2.84 
  -2  -4  18   16.17    2.39 
   2  -4  18   16.12    2.62 
   2  -4  19   27.88    3.04 
  -2   4  19   29.31    6.77 
   2   4  19   30.47    4.02 
   2   4  19   16.46    4.77 
  -2  -4  19   30.31    3.34 
   2  -4  19   30.13    3.53 
   2  -4  20   52.37    4.10 
  -2  -4  20   52.01    4.55 
   2   4  20   54.39    5.46 
   2  -4  20   56.35    4.98 
   2  -4  21   22.19    2.63 
   2   4  21   26.51    3.92 
   2  -4  21   25.49    3.31 
  -2  -4  21   24.89    3.17 
   2   4  22   17.02    3.14 
   2  -4  22   16.96    2.73 
  -2  -4  22   16.65    2.59 
   2   4  23    0.38    0.91 
   2  -4  23    0.93    0.70 
  -2  -4  23    1.43    0.93 
   2   4  24   23.84    3.44 
   2  -4  24   22.52    3.04 
  -2  -4  24   22.79    2.91 
  -2  -4  25   -1.13    0.84 
   2  -4  25    0.68    0.77 
   2  -4  26    0.61    0.74 
  -2  -4  26   -0.34    0.65 
   2  -4  27   12.68    1.89 
  -2  -4  27   11.53    1.76 
  -2  -4  28    5.20    1.08 
   2  -4  28    6.24    1.32 
   2   4  29   15.08    1.52 
  -2  -4  29   15.34    1.66 
   2  -4  29   18.47    1.98 
   2   4  30   17.31    1.40 
  -2  -4  30   14.16    1.38 
   2  -5   0  651.97   26.58 
   2  -5  -1   75.84    9.15 
   2  -5   1   83.96    9.83 
   2  -5   2   14.64    4.17 
   2  -5  -2   15.14    4.06 
   2  -5   3  121.82   11.43 
   2  -5  -3  139.68   12.23 
   2  -5   4   10.04    3.41 
   2  -5  -4    8.83    3.10 
   2  -5  -5  149.06   12.45 
   2  -5   5  137.21   12.04 
   2  -5   6  204.65   14.80 
   2  -5  -6  214.32   14.70 
   2  -5   7  135.71   12.20 
   2  -5  -7  138.84   12.03 
   2  -5  -8  134.01   11.99 
   2  -5   8  135.52   12.31 
   2  -5  -9   59.68    8.11 
   2  -5   9   52.63    7.63 
   2  -5 -10    8.45    3.25 
   2  -5  10    7.54    2.78 
   2  -5  11  113.35   10.32 
   2   5  11  102.44    9.20 
  -2   5  11   90.88    9.54 
   2   5  12  131.64   10.93 
  -2  -5  12  128.35    6.32 
  -2   5  12  105.86   10.61 
   2   5  13   32.93    5.61 
   2  -5  13   40.75    3.64 
   2  -5  13   38.66    3.66 
  -2  -5  13   40.73    3.62 
  -2   5  13   33.00    6.08 
   2   5  14   32.43    4.05 
   2   5  14   26.21    5.30 
  -2   5  14   18.81    4.91 
   2  -5  14   27.44    3.28 
  -2  -5  14   28.99    3.13 
   2  -5  14   25.89    2.91 
   2  -5  15   21.92    2.89 
   2   5  15   21.44    4.75 
   2  -5  15   21.50    2.78 
   2   5  15   20.70    3.22 
  -2  -5  15   21.94    2.80 
  -2   5  15   17.24    4.63 
   2   5  16  180.68   14.92 
   2   5  16  212.54   10.53 
  -2  -5  16  190.72    8.59 
   2  -5  16  190.98    9.11 
   2  -5  16  203.60    8.55 
  -2   5  17   49.67    8.20 
  -2  -5  17   63.13    5.03 
   2   5  17   63.75    5.78 
   2  -5  17   64.81    5.40 
   2  -5  17   66.05    4.80 
   2  -5  18  177.38    9.31 
   2  -5  18  172.54    7.70 
   2   5  18  173.45    9.53 
  -2  -5  18  168.77    8.34 
  -2  -5  19    0.46    0.71 
   2  -5  19   -0.13    0.34 
   2   5  19    0.95    1.02 
   2  -5  19    0.02    0.84 
  -2  -5  20    0.67    0.73 
   2   5  20    0.39    0.88 
   2  -5  20    0.11    1.01 
   2  -5  21    2.78    1.09 
  -2  -5  21    4.33    1.52 
   2   5  21    4.37    1.62 
   2   5  22   56.74    5.34 
  -2  -5  22   65.91    5.26 
   2  -5  22   70.80    5.69 
   2   5  23   48.33    4.83 
  -2  -5  23   55.71    4.74 
   2  -5  23   47.08    4.59 
  -2  -5  24   29.67    3.31 
   2  -5  24   28.93    3.41 
  -2  -5  25   26.18    2.94 
   2  -5  25   28.83    3.30 
   2  -5  26   11.43    1.93 
  -2  -5  26   13.22    1.96 
   2  -5  27   35.75    3.21 
  -2  -5  27   30.92    2.83 
   2   5  28    0.40    0.29 
   2  -5  28    0.72    0.54 
   2   5  29    6.20    0.82 
  -2  -5  29    2.17    0.46 
   2  -6   0   -0.24    0.91 
   2  -6  -1   -0.16    1.37 
   2  -6   1    0.75    1.16 
   2  -6  -2    0.64    1.84 
   2  -6   2    2.02    2.56 
   2  -6  -3   83.80   10.70 
   2  -6   3   90.91   11.35 
   2  -6   4   23.55    5.80 
   2  -6  -4   20.84    5.42 
   2  -6   5  187.98   16.28 
   2  -6  -5  194.43   16.31 
   2  -6  -6    9.38    3.90 
   2  -6   6    8.86    3.48 
   2  -6  -7  134.18   13.48 
   2  -6   7  132.84   13.79 
   2  -6   8   54.61    8.75 
  -2  -6   8   43.20    3.75 
   2  -6  -8   61.86    9.10 
   2  -6   9    1.14    0.72 
   2  -6  -9    1.15    1.14 
   2  -6  10    5.64    1.42 
   2  -6 -10    3.88    2.43 
   2  -6  10    3.96    2.30 
   2  -6  10    5.60    1.48 
  -2   6  10    0.58    0.92 
  -2  -6  10    5.04    1.13 
   2  -6  11    1.92    1.03 
  -2   6  11    0.06    0.57 
  -2  -6  11    0.55    0.47 
   2  -6  11    2.16    1.11 
  -2  -6  12    1.46    0.90 
  -2   6  12    0.13    0.62 
   2  -6  12    0.01    0.65 
   2  -6  12   -0.19    0.50 
   2  -6  13   23.11    2.97 
  -2  -6  13   19.49    2.76 
   2  -6  13   22.14    2.99 
  -2   6  13   15.54    4.07 
   2  -6  14   29.82    3.41 
  -2   6  14   22.26    4.91 
  -2  -6  14   29.00    3.57 
   2  -6  14   28.09    3.58 
   2  -6  15   39.85    3.94 
  -2  -6  15   34.04    3.87 
   2  -6  15   42.84    4.57 
  -2   6  16   11.13    3.67 
   2  -6  16   11.49    2.18 
   2  -6  16   11.83    2.40 
  -2  -6  16    9.75    2.11 
  -2  -6  17    0.65    0.87 
   2  -6  17    0.71    0.44 
   2  -6  17   -0.58    0.91 
   2   6  18   27.10    3.85 
   2  -6  18   31.22    4.11 
  -2  -6  18   26.04    3.55 
   2  -6  18   26.42    3.01 
   2   6  19   27.77    3.88 
  -2  -6  19   34.70    4.00 
   2  -6  19   34.70    4.45 
  -2  -6  20    4.10    1.54 
   2   6  20    3.47    1.41 
   2  -6  20    4.05    1.51 
  -2  -6  21  101.27    6.68 
   2   6  21   85.12    6.46 
   2  -6  21  110.12    7.62 
   2  -6  22    4.06    1.33 
  -2  -6  22    2.44    1.25 
   2  -6  23   21.46    3.12 
  -2  -6  23   19.85    2.77 
   2  -6  24    8.56    1.81 
  -2  -6  24    6.20    1.50 
   2  -6  25   -1.76    1.04 
  -2  -6  25   -3.69    1.22 
   2  -6  26    0.92    0.59 
  -2  -6  27    2.91    0.79 
   2  -6  27    2.21    0.49 
  -2  -6  28   12.84    1.34 
   2  -7   0   39.84    6.61 
   2  -7   0   16.33    5.45 
   2  -7   1  215.60   19.44 
  -2  -7   1  236.99    9.37 
   2  -7  -1  226.90   20.03 
   2  -7   2   23.55    6.16 
   2  -7  -2   21.69    6.19 
   2  -7  -3   36.24    7.99 
   2  -7   3   52.95    5.99 
   2  -7   3   30.60    7.32 
   2  -7   4    1.54    1.20 
   2  -7  -4    1.45    1.51 
   2  -7  -5   27.36    6.75 
   2  -7   5   28.95    7.32 
   2  -7   5   41.05    4.96 
   2  -7  -6   10.65    4.18 
   2  -7   6   16.18    3.03 
   2  -7   6   17.63    5.98 
   2  -7   7   56.78    5.44 
   2  -7  -7   41.80    8.24 
   2  -7   7   45.52    8.99 
  -2  -7   7   53.86    4.04 
   2  -7  -8    2.79    1.68 
   2  -7   8    3.64    1.24 
   2  -7   8    2.56    1.14 
   2  -7   8   -3.72    2.58 
   2  -7  -8    5.60    3.08 
   2  -7   8   -1.89    1.99 
  -2  -7   8    8.52    1.94 
   2  -7   9   96.84    6.66 
   2  -7   9   75.45    5.20 
  -2  -7   9   71.28    5.19 
   2  -7  -9   92.15   12.46 
   2  -7   9   88.59   12.16 
   2  -7  -9   94.80    6.45 
   2  -7   9   84.03    5.70 
   2  -7  10   97.98    6.61 
  -2  -7  10   70.54    5.24 
   2  -7 -10   96.46    6.21 
   2  -7 -10   99.23   13.35 
   2  -7  10   87.39   11.62 
   2  -7  10   81.13    5.24 
   2  -7  10   92.35    6.09 
   2  -7  11  153.55    8.29 
   2  -7  11  168.98    8.57 
  -2  -7  12   51.13    4.72 
   2  -7  12   64.96    5.38 
   2  -7  12   66.09    5.34 
  -2  -7  13  113.95    7.30 
   2  -7  13  132.11    7.51 
   2  -7  14   12.50    2.32 
  -2  -7  14    9.29    1.74 
   2  -7  15   20.25    2.86 
   2  -7  15   19.74    3.32 
   2  -7  16   17.78    2.64 
   2  -7  16   21.40    3.65 
  -2  -7  16   13.70    2.47 
  -2  -7  17  320.19   12.63 
   2  -7  17  402.87   16.00 
   2  -7  18    5.78    2.14 
  -2  -7  18   -0.30    1.51 
  -2  -7  19   -0.08    1.14 
   2  -7  19    3.47    1.49 
  -2  -7  20   -4.73    1.65 
   2  -7  20    1.53    1.38 
  -2  -7  21    1.55    1.10 
   2  -7  21    5.26    1.86 
   2  -7  22   19.03    3.01 
  -2  -7  22   19.41    2.55 
  -2  -7  23   45.57    4.07 
   2  -7  23   62.41    5.08 
   2  -7  24    8.92    1.47 
  -2  -7  24   12.35    1.91 
  -2  -7  25   32.17    2.64 
   2  -7  25   19.28    2.31 
  -2  -7  26   45.74    2.43 
   2  -8   0    0.07    0.89 
   2  -8   0    2.13    0.88 
   2  -8   1   56.39    6.47 
   2  -8  -1   66.49    8.01 
   2  -8  -1   38.43    9.08 
   2  -8   1   30.13    7.87 
   2  -8   2    1.16    1.03 
   2  -8  -2    0.17    0.91 
   2  -8   2   -1.88    2.19 
   2  -8  -2    2.15    2.03 
   2  -8   3   32.74    4.53 
   2  -8  -3   20.99    6.52 
   2  -8   3   23.67    6.97 
   2  -8   4   16.26    3.25 
   2  -8  -4   15.11    5.41 
   2  -8   4    7.68    4.05 
   2  -8   5   46.35    9.76 
   2  -8  -5   51.10    9.83 
   2  -8   5   56.65    5.82 
   2  -8  -6   27.80    4.11 
   2  -8   6   26.96    7.40 
   2  -8   6   28.29    4.06 
   2  -8  -6   25.87    6.97 
   2  -8   6   18.72    3.02 
   2  -8  -7  117.10   14.75 
   2  -8   7  152.74    8.14 
   2  -8   7  188.44   10.10 
  -2  -8   7  169.84    5.56 
   2  -8  -7  211.97   10.96 
   2  -8   7  164.30   18.36 
   2  -8   8    7.59    1.95 
   2  -8   8    6.55    1.60 
   2  -8   8   14.23    5.25 
   2  -8  -8   10.76    2.53 
   2  -8  -8   12.17    4.69 
   2  -8   9  104.29    7.09 
   2  -8   9   84.34    5.72 
   2  -8  -9  108.88   14.31 
   2  -8   9  115.17    5.47 
  -2  -8   9  132.85    5.42 
   2  -8  -9  108.64    7.43 
   2  -8  10    4.32    1.67 
   2  -8  10    4.24    1.25 
   2  -8 -10    4.23    1.43 
   2  -8  11   28.89    3.18 
   2  -8  11   34.40    3.92 
   2  -8  12   -0.43    0.95 
   2  -8  12   20.56    3.39 
   2  -8  13    0.24    0.52 
   2  -8  13    9.61    2.63 
   2  -8  14    3.63    1.12 
   2  -8  14    9.92    2.60 
   2  -8  15  153.96    8.82 
  -2  -8  15  141.31    7.47 
  -2  -8  16   46.48    4.59 
   2  -8  16    1.92    1.04 
   2  -8  17   -0.19    1.31 
  -2  -8  17   41.29    4.33 
   2  -8  18    3.79    1.70 
  -2  -8  18   40.82    4.13 
   2  -8  19   49.45    4.89 
  -2  -8  19   78.79    5.20 
  -2  -8  20   61.09    4.14 
   2  -8  20   18.70    2.92 
   2  -8  21   32.14    3.37 
  -2  -8  21   68.84    4.02 
   2  -8  22   50.82    3.63 
  -2  -8  22   77.81    3.96 
   2  -8  23   55.75    3.05 
  -2  -8  23   89.83    3.58 
  -2  -8  24   90.08    2.96 
   2  -9   0   90.39    7.66 
  -2  -9   0   79.66    6.02 
   2  -9   0   90.15    7.65 
   2  -9  -1  121.36    9.39 
   2  -9   1   95.36    7.66 
  -2  -9  -1  111.23    7.98 
   2  -9  -1  116.17    8.75 
   2  -9   1  101.82    7.96 
   2  -9   2   13.13    2.91 
   2  -9  -2   14.77    3.20 
   2  -9  -2   13.48    3.34 
   2  -9   2   11.39    2.56 
   2  -9   3   17.95    3.15 
   2  -9   3   17.34    3.16 
   2  -9  -3   19.42    4.18 
   2  -9  -3   16.94    3.43 
   2  -9   4  118.46    8.23 
   2  -9  -4  122.42    8.85 
   2  -9   5    7.20    2.01 
   2  -9  -5   11.05    2.63 
   2  -9   5   10.09    2.40 
   2  -9   6    3.48    1.18 
   2  -9  -6    5.04    1.88 
   2  -9   6    5.51    1.81 
   2  -9  -7    5.67    1.95 
   2  -9   7    6.41    1.88 
   2  -9   7    3.55    1.13 
   2  -9   8   13.36    2.48 
   2  -9  -8   15.48    2.96 
   2  -9   8   12.00    2.23 
   2  -9   9    9.42    2.18 
   2  -9  -9    9.66    2.16 
   2  -9 -10    1.84    1.04 
   2  -9  10    0.52    0.68 
   2  -9  11  105.96    6.37 
   2  -9  11  116.89    6.92 
  -2  -9  12  218.66    6.19 
   2  -9  12  154.05    5.19 
  -2  -9  13  204.01    6.20 
   2  -9  13  176.31    5.77 
   2  -9  14  151.21    5.57 
  -2  -9  14  212.55    6.39 
  -2  -9  15  224.79    6.49 
   2  -9  15  179.16    6.00 
   2  -9  16  165.76    5.73 
  -2  -9  16  221.37    6.29 
  -2  -9  17  249.38    6.46 
   2  -9  17  214.82    6.19 
  -2  -9  18  173.79    5.05 
   2  -9  18  155.77    4.84 
   2  -9  19  134.60    4.04 
  -2  -9  19  172.84    4.71 
  -2  -9  20  152.80    4.01 
   2  -9 -21   19.03    3.00 
  -2  -9  21  121.79    3.21 
  -2  -9  22   56.39    1.94 
   2 -10   0    8.21    2.37 
   2 -10   0    6.65    1.98 
   2 -10   1   13.73    2.72 
   2 -10  -1   12.27    2.61 
  -2 -10  -1   10.56    1.87 
   2 -10   1   14.72    2.90 
   2 -10  -1   17.65    3.28 
   2 -10  -2   13.76    3.04 
   2 -10  -2   12.32    2.86 
   2 -10   2    8.84    2.16 
   2 -10   2   10.53    2.56 
  -2 -10  -2    7.71    1.92 
   2 -10   3   96.83    6.88 
   2 -10  -3  114.10    8.18 
  -2 -10  -3  115.39    7.88 
   2 -10   3   95.87    7.06 
   2 -10  -3  117.15    8.70 
   2 -10  -4    7.39    1.99 
   2 -10   4    8.27    2.02 
   2 -10  -4    8.69    2.55 
  -2 -10  -4    6.21    1.90 
   2 -10   4    7.14    1.89 
   2 -10   5   22.71    3.17 
   2 -10   5   19.35    2.94 
   2 -10  -5   25.17    3.76 
   2 -10   6   11.58    2.14 
   2 -10   6   15.82    2.59 
   2 -10  -6   16.16    2.91 
   2 -10  -7   13.93    3.49 
   2 -10   7    6.86    1.67 
   2 -10   7   10.50    2.07 
   2 -10  -7    8.66    2.02 
   2 -10   8   -0.20    0.73 
   2 -10  -8   -2.17    3.17 
   2 -10  -8   -0.41    0.63 
   2 -10   8   -0.57    0.86 
   2 -10   9   43.99    3.98 
   2 -10   9   42.93    4.01 
   2 -10  10    9.81    1.93 
   2 -10  10   11.39    2.00 
   2 -10 -10   12.79    2.50 
  -2 -10  11   16.51    2.27 
   2 -10  11   19.69    2.46 
   2 -10  11   24.18    2.96 
  -2 -10 -11   21.43    2.82 
   2 -10 -12    3.28    2.62 
   2 -10 -13   73.93    9.77 
   2 -10 -14   22.58    5.21 
   2 -10 -15   37.01    5.76 
   2 -10 -16    4.13    1.70 
   2 -10 -17    3.33    1.45 
   2 -10 -18    0.26    0.71 
   2 -11   0   20.20    3.00 
   2 -11   0   25.00    3.61 
   2 -11   1  101.06    6.34 
   2 -11   1  115.10    7.55 
   2 -11  -1  114.71    7.62 
   2 -11  -1  106.79    6.94 
   2 -11   2   21.20    2.85 
   2 -11  -2   21.92    3.27 
   2 -11   2   23.50    3.38 
   2 -11  -2   24.78    3.54 
   2 -11   3    2.45    1.12 
   2 -11  -3    2.72    1.44 
   2 -11   3    0.93    0.85 
   2 -11  -3    0.44    0.75 
  -2 -11  -4   25.26    2.80 
   2 -11   4   26.39    3.43 
   2 -11  -4   27.63    3.63 
   2 -11   4   24.61    2.91 
   2 -11  -4   26.88    3.65 
   2 -11   5  122.73    6.32 
  -2 -11  -5  129.77    6.62 
   2 -11  -5  143.07    8.04 
   2 -11   5  131.49    7.42 
  -2 -11  -6   10.59    2.10 
   2 -11   6    8.11    1.68 
   2 -11  -6    9.91    2.44 
   2 -11   6    8.35    1.85 
   2 -11  -6    9.17    2.05 
   2 -11   7  101.47    5.53 
   2 -11   7  102.11    6.10 
   2 -11  -7  111.20    6.67 
   2 -11  -7  128.36    8.51 
  -2 -11  -7  116.66    7.02 
  -2 -11   7   92.11    5.81 
   2 -11  -8   42.63    4.94 
   2 -11   8   29.77    2.86 
  -2 -11  -8   35.28    4.02 
   2 -11   8   33.57    3.42 
   2 -11  -8   37.49    3.76 
  -2 -11   8   26.76    2.94 
  -2 -11  -8   24.91    2.71 
   2 -11  -9   27.79    4.00 
   2 -11  -9   21.61    2.80 
  -2 -11  -9   26.03    3.60 
   2 -11   9   18.65    2.17 
   2 -11   9   19.36    2.56 
  -2 -11   9   15.93    2.08 
  -2 -11  -9   14.38    1.88 
  -2 -11 -10   46.20    4.73 
   2 -11 -10   55.98    5.56 
  -2 -11  10   28.87    2.45 
  -2 -11 -10   28.38    2.46 
   2 -11 -11   93.11    6.91 
  -2 -11 -11   84.97    6.36 
   2 -11 -12   31.11    3.83 
  -2 -11 -12   23.05    3.22 
   2 -11 -13   26.53    3.28 
  -2 -11 -13   21.60    2.97 
   2 -11 -14    2.32    0.89 
  -2 -11 -14    1.52    0.71 
   2 -11 -15    0.35    0.52 
  -2 -12   0    2.60    1.07 
   2 -12   0    2.85    1.00 
   2 -12   0    2.50    1.04 
   2 -12   1   21.67    2.40 
  -2 -12  -1   19.41    2.51 
   2 -12  -1   21.03    2.48 
   2 -12   1   26.45    3.39 
   2 -12  -1   24.66    3.26 
  -2 -12   1   19.96    2.59 
  -2 -12   2    1.13    0.64 
  -2 -12  -2    0.95    0.53 
   2 -12  -2    0.66    0.41 
   2 -12   2    0.95    0.44 
   2 -12   2    1.49    1.05 
   2 -12  -2    1.72    0.76 
  -2 -12  -3    0.30    0.47 
   2 -12  -3    0.84    0.49 
   2 -12   3    1.91    0.81 
   2 -12   3    1.17    0.79 
   2 -12  -3    0.95    0.83 
  -2 -12   3   -0.22    0.61 
  -2 -12   4    7.28    1.41 
   2 -12   4   10.67    1.65 
   2 -12  -4   11.80    1.96 
   2 -12  -4   10.19    1.92 
  -2 -12  -4    7.12    1.33 
   2 -12   4   12.14    2.10 
  -2 -12   5    0.46    0.41 
   2 -12  -5    0.43    0.54 
  -2 -12  -5    0.31    0.32 
  -2 -12   6    1.23    0.53 
   2 -12  -6    2.32    0.82 
  -2 -12  -6    1.17    0.51 
   2 -12  -7    1.66    1.05 
   2 -12  -8    0.58    0.49 
   2 -12  -9    6.40    1.41 
   3   0   0    1.55    1.61 
   3   0   1    1.25    1.59 
   3   0  -1    2.93    2.40 
   3   0  -2 1954.87   33.36 
   3   0   2 2020.58   36.36 
   3   0  -3    0.30    1.05 
   3   0   3    1.81    1.32 
   3   0  -4 9999.00   72.23 
   3   0   4 9119.12   77.88 
   3   0  -5    0.30    0.72 
   3   0   5    0.00    0.88 
   3   0   5    0.90    0.87 
   3   0  -6   24.33    3.18 
   3   0   6   23.95    3.96 
   3   0   6   23.00    3.68 
   3   0   7    0.71    1.51 
   3   0   7    0.75    0.78 
   3   0  -7    0.48    0.59 
   3   0  -8 1081.25   20.52 
   3   0   8 1045.53   23.26 
   3   0   9    0.29    1.00 
   3   0   9    1.29    1.08 
   3   0  -9    0.73    0.91 
   3   0  10  158.30    8.56 
   3   0 -10  172.87    8.69 
   3   0  10  171.81   12.64 
   3   0  11    0.45    0.96 
   3   0  11   -0.02    0.30 
   3   0  12   89.97    9.91 
  -3   0  12   89.37    9.75 
   3   0  13   -1.68    1.11 
  -3   0  13   -0.13    1.50 
   3   0  14   27.83    6.01 
  -3   0  14   20.95    5.05 
   3   0  15    1.56    2.45 
  -3   0  15   -1.04    1.31 
  -3   0  16   12.95    4.29 
   3   0  16   18.46    5.15 
   3   0  17    1.52    1.69 
  -3   0  17   -0.85    1.28 
   3   0  17   -0.36    0.60 
   3   0  18   11.80    4.37 
   3   0  18   17.47    2.98 
  -3   0  18   14.45    4.58 
  -3   0  18   15.35    2.08 
  -3   0  19   -3.12    2.15 
   3   0  19    1.16    2.02 
  -3   0  19   -0.83    0.57 
   3   0  19    1.29    1.15 
   3   0  20  912.21   40.45 
   3   0  20  859.85   21.45 
  -3   0  20  821.19   35.27 
  -3   0  20  870.88   16.34 
   3   0  21    0.06    0.85 
  -3   0  21    1.97    0.93 
   3   0  21    0.27    0.82 
  -3   0  22    6.47    1.47 
   3   0  22    3.84    1.45 
  -3   0  23   -0.44    0.43 
   3   0  23    0.13    0.96 
   3   0  24   14.71    2.77 
  -3   0  24   14.52    2.09 
   3   0  25    0.05    0.67 
   3   0  25    0.57    0.64 
  -3   0  25    0.16    0.37 
   3   0  26    0.37    0.53 
   3   0  26    1.02    0.86 
  -3   0  26    1.03    0.59 
   3   0  27    0.59    0.73 
  -3   0  27    0.41    0.33 
   3   0  28    1.79    0.82 
  -3   0  28    3.53    0.84 
   3   0  29   -1.28    0.76 
   3   0  30   15.14    1.84 
   3   0  31    0.19    0.35 
   3  -1   0   -0.28    1.00 
   3  -1   1   28.69    4.37 
   3  -1  -1   26.29    3.95 
   3  -1   2    3.12    1.73 
   3  -1  -2    1.88    1.27 
   3  -1  -3  248.09   12.06 
   3  -1   3  283.82   13.68 
   3   1   4 2419.75   32.65 
   3  -1  -4 2350.90   34.51 
   3   1   5  351.04   13.35 
   3  -1   5  367.65   15.34 
   3  -1  -5  353.58   13.27 
   3  -1   6  676.23   20.44 
   3  -1  -6  665.13   17.50 
   3   1   6  695.75   20.09 
   3   1  -7    9.25    2.18 
   3   1   7   12.00    2.86 
   3   1   7   10.52    2.58 
   3  -1   7    9.76    2.77 
   3  -1   7    6.42    1.82 
   3  -1  -7    9.25    2.05 
   3   1  -8  349.93   13.00 
   3  -1   8  364.04   17.52 
   3   1   8  356.08   14.61 
   3   1   8  348.07   15.62 
   3  -1  -8  347.05   12.37 
   3  -1   8  337.21   13.03 
  -3  -1   8  381.86   15.37 
   3   1   9  180.75   11.98 
   3  -1   9  199.60   13.61 
   3   1  -9  173.85    8.98 
   3   1   9  180.62    9.93 
  -3  -1   9  204.15   11.62 
   3  -1  -9  199.27    9.37 
   3  -1   9  179.31    9.20 
  -3  -1  10  287.06   14.30 
   3   1  10  297.38   15.92 
   3   1 -10  279.29   11.38 
   3  -1  10  319.06   18.07 
   3  -1  10  272.53   10.75 
   3  -1 -10  330.72   12.74 
   3   1  10  279.24   11.87 
  -3  -1  11  295.80   15.06 
   3  -1  11  314.93   18.91 
   3   1  11  260.41   10.67 
   3  -1 -11  361.57   13.76 
   3   1  11  313.30   17.13 
  -3  -1  12   89.27    8.59 
   3  -1  12   99.11   11.04 
   3   1  12   99.76   10.03 
  -3  -1  13   17.46    4.07 
   3   1  13   16.77    4.39 
   3  -1  13   13.56    4.33 
  -3   1  13   17.62    5.26 
  -3   1  14  179.91   16.14 
   3   1  14  160.79   13.77 
  -3  -1  14  144.28   11.75 
   3  -1  14  156.32   14.81 
  -3  -1  15   64.82    8.09 
   3  -1  15   72.74   10.38 
   3   1  15   76.77    9.93 
  -3   1  15   84.98   11.44 
  -3   1  16   46.66    8.46 
   3  -1  16   47.93    8.51 
   3   1  16   40.55    7.45 
  -3  -1  16   33.79    5.99 
  -3  -1  17    0.96    0.59 
  -3   1  17    0.25    1.19 
   3  -1  17    0.80    0.70 
   3   1  17    0.81    1.14 
   3  -1  17    0.98    0.73 
   3   1  17    2.21    1.44 
  -3  -1  17    0.45    0.80 
   3   1  18    1.21    1.49 
   3  -1  18    0.59    1.71 
  -3  -1  18    1.05    0.38 
  -3  -1  18   -0.50    1.08 
   3  -1  18    0.89    0.80 
  -3   1  18    0.47    1.24 
   3   1  18    0.05    0.73 
   3  -1  18    1.06    0.64 
  -3  -1  19    5.24    1.26 
   3  -1  19    6.47    3.43 
  -3   1  19    6.83    3.61 
   3   1  19    8.90    3.83 
  -3  -1  19    5.85    3.18 
   3  -1  19    5.05    1.59 
   3   1  19    6.43    1.96 
   3  -1  20  366.29   26.00 
   3  -1  20  380.68   14.11 
   3   1  20  368.60   14.22 
   3   1  20  412.93   26.82 
  -3  -1  20  368.53   10.80 
  -3  -1  20  330.02   20.78 
  -3   1  20  405.81   26.89 
   3   1  21   39.04    8.32 
  -3  -1  21   29.87    6.64 
   3  -1  21   32.61    8.08 
   3  -1  21   34.44    4.28 
   3   1  21   32.11    4.26 
  -3   1  21   33.74    7.53 
  -3   1  21   35.67    3.25 
  -3  -1  21   33.06    3.35 
   3  -1  22   73.66    6.21 
   3   1  22   74.01    6.32 
  -3  -1  22   78.71    5.08 
   3  -1  22   78.26    5.58 
  -3   1  22   81.67    4.94 
  -3   1  23   91.72    5.14 
   3  -1  23   76.17    6.23 
   3   1  23   81.59    6.63 
  -3  -1  23   91.32    5.43 
   3  -1  23   90.59    5.94 
   3  -1  24  109.15    7.38 
   3   1  24  114.90    7.70 
  -3   1  24  123.01    5.85 
  -3  -1  24  125.97    6.33 
   3  -1  24  128.30    6.89 
  -3  -1  25    2.46    0.79 
   3  -1  25    2.06    0.96 
   3  -1  25    1.09    0.84 
   3   1  25    1.97    1.27 
   3  -1  26   12.88    1.97 
   3   1  26   11.64    2.47 
  -3  -1  26   12.69    1.86 
  -3  -1  27   15.94    1.96 
   3   1  27   15.22    2.19 
   3  -1  27   13.26    2.17 
  -3  -1  28   13.11    1.68 
   3  -1  28   12.99    1.94 
   3   1  28   18.16    2.20 
   3   1  29    0.05    0.34 
   3  -1  29    0.37    0.45 
  -3  -1  29    0.12    0.34 
   3   1  30   39.68    2.85 
   3  -1  30   35.93    2.79 
   3   1  31    0.09    0.25 
   3  -1  31    0.35    0.38 
   3  -2   0   -0.26    0.91 
   3  -2   1    6.36    2.09 
   3  -2  -1    4.44    1.74 
   3  -2  -2   85.01    7.17 
   3  -2   2   85.65    7.40 
   3  -2  -3  163.12    9.80 
   3  -2   3  171.20   10.60 
   3   2   4  268.54   10.14 
   3  -2  -4  287.81   12.84 
   3   2   5   40.58    4.32 
   3  -2  -5   38.49    4.59 
   3  -2   5   44.00    5.28 
  -3  -2   5   42.99    3.85 
  -3  -2   6  251.96   10.12 
   3   2   6  237.71   10.98 
   3  -2   6  259.88   12.82 
   3  -2  -6  238.28   11.37 
  -3  -2   7   48.19    4.66 
   3  -2   7   48.27    5.35 
   3   2   7   42.56    5.03 
   3  -2  -7   45.21    4.88 
   3  -2  -8   52.99    5.30 
   3  -2   8   59.84    5.86 
   3   2   8   61.65    6.33 
  -3  -2   8   65.80    5.79 
  -3  -2   9  216.08   11.23 
   3   2   9  216.09   12.59 
   3  -2  -9  194.65   10.27 
   3  -2   9  190.85   10.15 
  -3  -2  10  129.85    9.19 
   3  -2  10  119.26    7.68 
   3  -2 -10  135.82    8.75 
   3   2  10  131.80   10.41 
   3  -2  11  132.72    7.65 
  -3  -2  11  150.34   10.08 
   3  -2 -11  176.71   10.53 
   3   2  11  168.36   12.43 
   3   2  11  171.11   10.64 
  -3  -2  12   22.32    4.13 
   3   2  12   26.28    5.21 
   3  -2  12   25.87    5.95 
   3   2  13   33.94    6.02 
   3  -2  13   40.48    7.40 
  -3  -2  13   27.38    4.72 
  -3   2  13   39.88    8.01 
  -3  -2  14   24.47    4.66 
  -3   2  14   34.24    7.58 
   3   2  14   27.23    5.71 
   3  -2  14   26.61    6.11 
   3  -2  15   96.39   12.26 
  -3  -2  15   80.36    8.53 
   3   2  15   95.00   10.85 
  -3   2  15  114.85   14.26 
   3  -2  16   21.52    2.85 
  -3   2  16   22.99    6.64 
  -3  -2  16   19.78    4.22 
   3  -2  16   15.13    4.83 
   3   2  16   23.17    3.44 
   3   2  16   18.39    5.05 
  -3   2  17   69.38   11.49 
   3   2  17   65.04    5.76 
   3  -2  17   71.42    5.34 
  -3  -2  17   55.50    7.73 
   3  -2  17   65.83   10.78 
   3  -2  17   68.12    5.94 
   3   2  17   58.05    9.07 
  -3  -2  17   54.10    3.96 
   3  -2  18    1.50    0.63 
  -3   2  18    3.92    2.72 
   3   2  18    4.35    2.60 
   3  -2  18    2.69    1.60 
   3  -2  18    1.99    1.05 
   3   2  18    2.96    1.38 
   3  -2  18    2.03    0.98 
  -3  -2  18    1.91    0.77 
  -3   2  19   90.51   13.71 
   3   2  19   74.58   10.89 
   3  -2  19   86.93    6.76 
   3  -2  19   84.88    5.74 
   3  -2  19   84.15    5.84 
   3   2  19   82.94    6.79 
  -3  -2  19   76.85    4.94 
  -3   2  20  121.59   15.84 
  -3  -2  20   89.60    5.44 
   3  -2  20  101.01    7.26 
   3   2  20   99.27    7.46 
   3  -2  20  104.63    6.47 
   3   2  20  103.78   13.19 
   3  -2  21   25.60    3.17 
  -3  -2  21   27.05    3.05 
   3  -2  21   26.50    3.68 
   3   2  21   25.72    3.84 
   3  -2  22   28.14    3.83 
   3   2  22   22.40    3.53 
   3  -2  22   27.34    3.36 
  -3  -2  22   27.09    3.05 
   3  -2  23   10.66    2.07 
   3   2  23   10.30    2.34 
   3  -2  23   10.62    2.36 
  -3  -2  23    9.48    1.80 
   3  -2  24    7.30    1.70 
  -3  -2  24    9.07    1.67 
   3   2  24   10.18    2.44 
   3  -2  25    4.96    1.20 
   3   2  25    2.50    1.04 
  -3  -2  25    5.01    1.27 
   3   2  26   21.19    3.18 
   3  -2  26   23.70    2.81 
  -3  -2  26   21.35    2.49 
  -3  -2  27    1.81    0.66 
   3  -2  27    0.99    0.84 
   3   2  28    6.32    1.35 
  -3  -2  28    5.95    1.11 
   3  -2  28    6.95    1.42 
   3   2  29    0.56    0.48 
  -3  -2  29    0.52    0.42 
   3  -2  29    0.31    0.45 
  -3  -2  30   12.55    1.28 
   3   2  30   16.13    1.76 
   3  -2  30   12.89    1.68 
   3   2  31    4.17    0.82 
   3  -2  31    3.62    0.79 
   3  -3   0    1.06    1.51 
   3  -3  -1   37.74    5.29 
   3  -3   1   47.84    5.98 
   3  -3  -2  324.22   15.11 
   3  -3   2  335.09   15.60 
   3  -3  -3   17.69    3.65 
   3  -3   3   17.05    3.63 
   3   3   4  280.46    9.69 
   3  -3   4  313.09   15.08 
   3  -3  -4  273.76   13.62 
   3   3   5   56.47    4.84 
   3  -3  -5   52.73    5.93 
   3  -3   5   58.13    6.53 
   3   3   6  166.28    8.91 
   3  -3   6  163.78   10.89 
   3  -3  -6  160.10   10.20 
   3  -3  -7    8.89    2.61 
   3  -3   7   12.03    3.05 
   3   3   7   10.62    2.54 
   3   3   8   15.79    3.15 
   3  -3  -8   17.30    3.25 
   3  -3   8   17.59    3.47 
   3  -3  -9   35.83    4.91 
   3  -3   9   33.74    4.66 
   3   3   9   38.28    5.24 
   3   3  10   -0.17    0.70 
   3  -3 -10    0.78    1.20 
   3  -3  10    1.20    0.79 
   3   3  11    0.01    1.99 
   3  -3  11    0.72    0.90 
   3  -3 -11    1.13    1.58 
   3   3  12   58.99    7.49 
   3   3  13  277.30   17.37 
  -3   3  13  294.84   21.51 
  -3   3  14  263.48   21.06 
   3   3  14  215.50   15.68 
   3  -3  15    2.30    0.89 
  -3   3  15    1.34    1.85 
   3  -3  15    2.04    0.82 
   3   3  15    2.69    1.88 
   3   3  15    3.46    1.37 
  -3  -3  15    2.46    0.94 
  -3   3  16   54.27    9.91 
   3   3  16   47.97    7.94 
   3   3  16   50.34    5.07 
   3  -3  16   43.77    4.05 
   3  -3  16   47.32    4.18 
  -3  -3  16   42.38    3.60 
   3  -3  17   23.98    3.05 
  -3   3  17   17.31    5.66 
   3   3  17   16.50    4.79 
   3   3  17   21.94    3.47 
  -3  -3  17   20.35    2.54 
   3  -3  17   19.37    2.64 
   3  -3  18   83.34    5.71 
   3   3  18   87.67    6.99 
   3   3  18   82.79   11.22 
  -3   3  18   79.60   12.58 
   3  -3  18   85.96    5.91 
  -3  -3  18   77.41    5.10 
  -3   3  19  102.26   14.49 
   3  -3  19  105.52    6.63 
   3   3  19  104.29    7.63 
   3   3  19  103.66   12.78 
   3  -3  19  104.14    6.40 
  -3  -3  19   95.81    5.80 
   3  -3  20  385.23   12.16 
   3   3  20  376.80   14.56 
   3   3  20  341.23   23.89 
  -3  -3  20  359.02   11.45 
   3  -3  20  373.32   12.72 
   3  -3  21    0.43    0.80 
   3   3  21    0.50    0.85 
  -3  -3  21    1.20    0.87 
  -3  -3  22    9.42    1.89 
   3   3  22    9.52    2.37 
   3  -3  22    8.87    2.04 
   3  -3  23   10.05    2.04 
  -3  -3  23    9.94    1.88 
   3   3  23    7.10    1.97 
   3   3  24    0.99    0.93 
  -3  -3  24    1.97    1.02 
   3  -3  24    2.38    0.97 
  -3  -3  25   13.33    2.08 
   3   3  25   10.95    2.45 
   3  -3  25   15.18    2.26 
   3   3  26    3.91    1.33 
  -3  -3  26    3.52    1.08 
   3  -3  26    6.14    1.43 
  -3  -3  27    0.60    0.36 
   3  -3  27    1.85    0.90 
   3  -3  28    8.29    1.53 
  -3  -3  28    8.78    1.39 
  -3  -3  29    8.74    1.27 
   3   3  29   11.14    1.48 
   3  -3  29   10.66    1.57 
   3   3  30   28.46    2.14 
   3  -3  30   27.49    2.34 
   3  -4   0    0.94    1.01 
   3  -4   1   43.91    6.32 
   3  -4  -1   49.17    6.68 
   3  -4  -2  340.30   17.15 
   3  -4   2  303.21   16.38 
   3  -4  -3    5.38    2.38 
   3  -4   3    5.74    2.60 
   3  -4  -4    0.78    0.96 
   3  -4   4    0.50    0.78 
   3  -4   5   43.07    6.21 
   3  -4  -5   39.95    5.75 
   3   4   6    3.80    1.33 
   3  -4  -6    4.03    1.97 
   3  -4   6    4.87    2.32 
   3  -4  -7   45.74    6.15 
   3   4   7   51.35    5.35 
   3  -4   7   47.07    6.57 
   3   4   8    1.66    1.25 
   3  -4   8    1.04    1.21 
   3  -4  -8    1.42    1.17 
   3  -4  -9  208.06   13.77 
   3  -4   9  199.93   13.45 
   3   4   9  199.06   11.73 
   3   4  10    6.74    2.49 
   3  -4 -10    7.26    2.39 
   3  -4  10    8.69    2.86 
   3  -4  11    1.21    1.03 
   3   4  11   -0.10    0.55 
   3   4  12  209.01   14.39 
   3  -4  13  128.26    6.57 
   3   4  13  130.33   11.92 
  -3  -4  13  124.16    6.14 
  -3   4  13  126.91   13.19 
   3  -4  14  101.36    6.04 
   3   4  14  102.32   10.89 
   3   4  14  105.51    7.20 
  -3  -4  14   90.08    5.47 
   3  -4  14   94.87    5.77 
  -3   4  14   96.81   12.00 
   3  -4  15   22.67    3.00 
  -3   4  15   17.59    5.19 
   3   4  15   24.73    5.56 
   3  -4  15   20.36    2.79 
   3   4  15   24.30    3.58 
  -3  -4  15   22.59    2.68 
  -3  -4  16    1.55    0.87 
  -3   4  16    0.05    0.85 
   3  -4  16    1.14    0.64 
   3   4  16    1.37    1.47 
   3   4  16    2.04    0.98 
   3  -4  16    2.22    1.04 
  -3   4  17   13.77    4.61 
   3   4  17   19.87    5.25 
   3   4  17   22.16    3.58 
   3  -4  17   23.45    3.09 
   3  -4  17   21.79    3.01 
  -3  -4  17   23.04    2.91 
   3  -4  18    7.99    1.77 
   3   4  18    9.82    3.51 
   3   4  18    7.21    2.13 
  -3   4  18    3.62    2.56 
  -3  -4  18    6.44    1.53 
   3  -4  18    8.15    1.92 
   3   4  19   31.43    7.46 
   3  -4  19   37.54    3.93 
   3   4  19   33.60    4.39 
  -3  -4  19   35.36    3.73 
   3  -4  19   36.50    4.07 
   3   4  20   60.33    5.72 
   3  -4  20   68.45    5.19 
  -3  -4  20   60.91    4.86 
   3  -4  20   67.00    5.56 
   3  -4  21   11.18    2.17 
   3   4  21    9.45    2.31 
  -3  -4  21   11.23    2.06 
   3  -4  21   11.69    2.33 
   3   4  22   49.43    5.12 
   3  -4  22   57.77    5.06 
  -3  -4  22   57.62    4.69 
   3   4  23   -0.78    1.11 
  -3  -4  23    0.53    0.76 
   3  -4  23    0.71    0.93 
   3  -4  24    4.74    1.30 
   3   4  24    2.27    1.06 
  -3  -4  24    5.41    1.34 
   3   4  25   36.11    4.11 
  -3  -4  25   40.56    3.75 
   3  -4  25   42.85    3.92 
   3   4  26   45.09    4.27 
  -3  -4  26   54.41    4.05 
   3  -4  26   58.75    4.41 
  -3  -4  27   17.48    2.09 
   3  -4  27   20.39    2.52 
  -3  -4  28   -1.63    0.84 
   3  -4  28    0.23    0.42 
   3  -4  29   38.68    2.91 
   3   4  29   29.89    2.25 
   3  -5   0    0.23    2.00 
   3  -5  -1  130.72   12.17 
   3  -5   1  127.96   12.15 
   3  -5  -2  291.48   18.25 
   3  -5   2  296.40   18.47 
   3  -5  -3   50.00    7.51 
   3  -5   3   45.77    7.40 
   3  -5   4   70.58    9.25 
   3  -5  -4   60.54    8.21 
   3  -5  -5   17.54    4.62 
   3  -5   5   19.55    4.90 
   3  -5   6   20.07    4.85 
   3  -5  -6   18.26    4.37 
   3  -5   7  191.76   15.24 
   3  -5  -7  192.12   14.56 
   3  -5   8  342.47   19.75 
   3  -5  -8  354.34   19.74 
   3  -5  -9   36.29    6.29 
   3  -5   9   30.47    5.82 
   3  -5 -10  219.40   16.27 
   3  -5  10  189.95   14.25 
   3  -5  11    5.01    1.38 
  -3  -5  11    3.61    0.98 
   3  -5  12   18.08    2.69 
   3   5  12   16.44    2.82 
  -3   5  12   17.07    4.63 
  -3  -5  12   19.03    2.50 
  -3   5  13    8.70    3.31 
   3  -5  13   13.18    2.28 
   3   5  13   17.57    3.09 
   3  -5  13   16.62    2.59 
  -3  -5  13   13.38    2.19 
   3  -5  14   67.68    5.31 
   3   5  14   69.36    6.12 
   3  -5  14   58.98    4.94 
  -3  -5  14   57.95    4.77 
  -3   5  14   51.19    8.07 
   3  -5  15   76.45    5.77 
   3   5  15   76.28    6.43 
  -3  -5  15   63.36    5.06 
   3  -5  15   69.21    5.56 
   3  -5  16   90.99    6.47 
  -3  -5  16   77.15    5.53 
   3   5  16   83.08    6.79 
  -3   5  16   62.88    9.24 
   3  -5  16   80.72    6.19 
   3  -5  17    4.07    1.29 
  -3   5  17    0.40    1.00 
   3   5  17    2.82    1.31 
  -3  -5  17    4.21    1.26 
   3  -5  17    4.48    1.59 
  -3  -5  18    2.80    1.02 
   3  -5  18    1.74    0.96 
   3   5  18    1.22    0.74 
   3  -5  18    2.56    1.03 
   3   5  19  143.88    8.87 
   3  -5  19  157.68    8.15 
  -3  -5  19  144.30    7.88 
   3  -5  19  156.07    9.07 
   3  -5  20   19.85    3.20 
   3  -5  20   19.65    2.78 
   3   5  20   16.55    2.99 
  -3  -5  20   20.14    2.96 
   3  -5  21   14.18    2.24 
   3   5  21   13.20    2.67 
  -3  -5  21   15.97    2.56 
   3  -5  21   14.30    2.68 
   3   5  22   25.19    3.60 
  -3  -5  22   31.92    3.58 
   3  -5  22   28.51    3.80 
  -3  -5  23    2.75    1.09 
   3   5  23    2.48    1.06 
   3  -5  23    4.33    1.44 
   3   5  24    1.90    0.86 
   3  -5  24    2.07    1.08 
  -3  -5  24    1.96    1.13 
  -3  -5  25    8.91    1.81 
   3  -5  25   10.12    1.99 
  -3  -5  26   85.83    5.04 
   3  -5  26  109.68    5.96 
  -3  -5  27    2.81    0.64 
   3  -5  27    6.18    1.40 
   3  -5  28   29.21    2.64 
  -3  -5  28   19.07    1.78 
   3  -6   0    0.70    1.27 
   3  -6   1   23.03    5.58 
   3  -6  -1   29.95    6.71 
   3  -6   2   89.07   11.22 
   3  -6  -2   79.77   10.61 
   3  -6   3  141.04   14.18 
   3  -6  -3  147.93   14.39 
   3  -6   4    1.16    1.54 
   3  -6  -4    0.13    1.19 
   3  -6  -5    5.25    2.66 
   3  -6   5    5.61    2.88 
  -3  -6   6   10.86    2.25 
   3  -6  -6    4.23    2.81 
   3  -6   6    5.26    2.83 
   3  -6   6    5.94    1.68 
   3  -6   7    3.44    1.17 
   3  -6  -7    3.87    2.23 
   3  -6   7    4.87    1.63 
   3  -6   7    6.36    3.30 
  -3  -6   7    3.53    1.16 
   3  -6   8   18.80    3.04 
   3  -6  -8   17.82    5.07 
   3  -6   8   15.51    4.75 
   3  -6   8   13.72    2.09 
   3  -6  -8   16.88    2.44 
  -3  -6   8   13.77    2.06 
   3  -6   9   -0.78    0.49 
   3  -6  -9    0.77    1.64 
   3  -6   9    1.76    1.73 
   3  -6   9   -0.29    0.48 
   3  -6  -9    0.36    0.40 
   3  -6  10   10.82    2.18 
   3  -6  10    7.83    3.24 
  -3  -6  10    6.74    1.10 
   3  -6 -10    5.59    2.41 
  -3   6  11   -0.19    0.77 
  -3  -6  11   -0.35    0.96 
   3  -6  12    0.01    1.09 
  -3   6  12    1.20    1.30 
  -3  -6  12   -2.49    1.39 
   3  -6  13  245.74   11.18 
   3  -6  13  243.26   10.48 
  -3   6  14    2.57    1.81 
   3  -6  14    1.32    1.17 
  -3  -6  14    0.62    0.62 
   3  -6  14    3.45    1.45 
   3  -6  15    1.76    1.16 
  -3   6  15    1.51    1.38 
  -3  -6  15    1.50    1.02 
   3  -6  15    3.33    1.40 
   3  -6  16    1.79    1.25 
   3   6  16    1.13    0.93 
  -3  -6  16    1.67    1.02 
   3  -6  16    1.97    1.23 
   3  -6  17   69.69    5.87 
   3   6  17   61.59    5.89 
  -3  -6  17   59.53    5.25 
   3  -6  17   73.76    6.55 
   3  -6  18   21.37    3.11 
   3   6  18   19.15    3.18 
  -3  -6  18   22.39    3.21 
   3  -6  18   26.59    3.87 
   3  -6  19    0.26    0.65 
  -3  -6  19    0.14    0.58 
   3   6  19    1.39    1.23 
   3  -6  19    0.45    0.94 
   3  -6  20   -0.65    1.01 
   3  -6  20    0.86    0.42 
   3   6  20   -0.14    0.88 
  -3  -6  20   -0.02    1.02 
   3  -6  21    1.02    0.70 
   3   6  21    0.86    0.75 
  -3  -6  21   -0.71    1.17 
   3  -6  21    1.07    0.76 
   3   6  22   11.32    2.30 
  -3  -6  22   10.63    1.94 
  -3  -6  23   17.93    2.44 
   3  -6  23   23.46    3.30 
  -3  -6  24   -2.75    1.40 
   3  -6  24   -1.19    0.88 
  -3  -6  25   11.32    1.78 
   3  -6  25   19.33    2.58 
  -3  -6  26   11.79    1.61 
   3  -6  26    8.35    1.35 
  -3  -6  27   27.13    1.95 
   3  -7   0    0.87    0.89 
   3  -7   0    0.53    0.74 
   3  -7   0    2.95    2.40 
   3  -7   1   48.50    5.78 
   3  -7  -1   60.00    7.00 
   3  -7  -1   30.13    7.41 
   3  -7   1   25.28    6.82 
   3  -7   1   39.82    4.54 
   3  -7  -1   43.02    4.75 
  -3  -7   1    5.98    3.85 
   3  -7   2  154.40    9.79 
   3  -7  -2  108.29   13.86 
   3  -7   2  102.45   13.76 
  -3  -7   2   92.66    4.85 
   3  -7   2  113.55    7.50 
   3  -7  -2  136.41    8.56 
   3  -7   3  292.38   13.36 
   3  -7  -3  203.26   18.91 
   3  -7   3  216.98   20.14 
  -3  -7   3  173.68    5.58 
   3  -7   3  234.38   10.48 
   3  -7  -3  277.04   12.08 
   3  -7  -4   18.00    5.60 
   3  -7   4    9.11    4.10 
   3  -7   4   16.00    2.66 
   3  -7  -4   16.58    2.94 
   3  -7   4   23.18    3.92 
   3  -7   5    8.31    1.91 
   3  -7  -5   10.76    2.32 
   3  -7   5   11.07    2.79 
   3  -7  -5    4.46    2.75 
   3  -7   5    1.30    1.68 
   3  -7   6    2.81    0.88 
   3  -7  -6    3.08    1.22 
   3  -7   6    7.71    2.22 
   3  -7   6    5.32    3.15 
   3  -7  -6    0.11    1.13 
   3  -7   7   73.53    6.62 
   3  -7  -7   53.38    9.33 
   3  -7   7   48.03    9.15 
  -3  -7   7   83.55    4.37 
   3  -7   7   45.73    4.17 
   3  -7  -7   59.22    5.24 
   3  -7   8    0.25    1.02 
   3  -7   8    0.38    0.69 
   3  -7   8    0.54    0.35 
   3  -7  -8    0.16    0.39 
   3  -7  -8   -1.07    1.53 
   3  -7   9  339.21   10.73 
   3  -7  -9  447.09   27.26 
   3  -7   9  416.72   26.65 
   3  -7   9  551.70   17.77 
   3  -7  -9  424.67   12.97 
  -3  -7   9  314.88    9.82 
  -3   7   9  298.33   18.68 
   3  -7  10    8.66    1.72 
  -3   7  10    5.02    2.46 
   3  -7 -10    9.23    4.00 
   3  -7  10   14.21    2.91 
   3  -7 -10    9.86    1.93 
  -3   7  11   24.87    5.30 
  -3  -7  11   38.03    3.86 
   3  -7  12   -0.82    1.00 
  -3  -7  12    2.13    1.26 
   3  -7  13   99.29    7.77 
  -3  -7  13   69.15    5.37 
   3  -7  14   64.41    6.10 
  -3  -7  14   46.68    4.58 
   3  -7  14   61.72    5.71 
   3  -7  15  257.03   12.11 
   3  -7  15  281.90   13.12 
   3  -7  16   22.22    3.54 
  -3  -7  16   14.78    2.66 
   3  -7  16   27.71    3.84 
   3  -7  17   12.41    2.48 
  -3  -7  17    6.55    1.70 
   3  -7  18    8.23    1.95 
  -3  -7  18    6.59    1.63 
   3  -7  18    7.00    1.77 
   3  -7  19   13.14    2.08 
  -3  -7  19   13.61    2.31 
   3  -7  19   13.83    3.02 
   3  -7  20   25.59    2.83 
   3  -7  20   32.37    4.45 
  -3  -7  20   26.27    3.20 
  -3  -7  21   46.75    4.14 
   3  -7  21   56.52    5.60 
  -3  -7  22   14.73    2.23 
   3  -7  22    4.92    1.16 
  -3  -7  23   25.08    2.78 
  -3  -7  24   43.64    2.96 
   3  -7  24    2.88    0.62 
  -3  -7  25   77.08    3.15 
  -3  -7  26   80.22    2.52 
   3  -8   0   -0.03    1.07 
   3  -8   0   -4.06    3.14 
   3  -8   0   -1.15    1.00 
   3  -8  -1   41.96    9.28 
   3  -8   1   57.10    6.06 
   3  -8   1   42.10    9.47 
   3  -8  -1   62.60    6.84 
   3  -8   1   48.77    5.30 
   3  -8  -1   56.33    5.79 
   3  -8  -2   11.82    2.54 
   3  -8  -2    4.08    2.49 
   3  -8   2   10.22    4.72 
   3  -8   2   12.12    2.92 
   3  -8  -2   14.43    3.33 
   3  -8   2   10.03    2.35 
   3  -8   3    0.70    0.71 
   3  -8  -3    1.30    1.07 
   3  -8  -3    0.40    1.21 
   3  -8   3    1.89    2.23 
   3  -8   3    0.15    0.91 
   3  -8  -3    0.33    1.11 
   3  -8  -4    0.75    1.08 
   3  -8  -4    2.23    2.23 
   3  -8   4   -0.68    1.21 
   3  -8  -4    1.14    1.12 
   3  -8   4   -0.33    0.74 
   3  -8   4    1.32    1.38 
   3  -8   5  200.56   11.37 
   3  -8  -5  141.56   16.63 
   3  -8   5  152.02   18.37 
  -3  -8   5  112.03    4.34 
   3  -8   5  133.01    7.88 
   3  -8  -5  169.56    9.82 
   3  -8   6   15.41    3.25 
   3  -8  -6    9.56    4.24 
   3  -8   6    8.84    2.01 
   3  -8  -6   10.00    2.46 
   3  -8   7  252.10   23.25 
   3  -8   7  327.55   14.37 
   3  -8  -7  290.34   12.32 
   3  -8  -7  244.78   21.22 
  -3  -8   7  212.52    5.81 
   3  -8   7  210.22    9.24 
   3  -8   8    0.50    0.59 
   3  -8  -8    0.22    0.56 
   3  -8   9   30.52    4.31 
   3  -8  -9   25.74    3.62 
   3  -8   9   17.92    2.60 
   3  -8  10   17.09    3.41 
   3  -8 -10   18.36    2.95 
   3  -8  10   11.88    2.13 
   3  -8 -11   15.25    2.72 
   3  -8  11   10.37    2.03 
   3  -8  11   18.87    3.53 
   3  -8  12    0.41    0.70 
  -3  -8  12  129.91    5.80 
   3  -8  13    3.56    1.62 
  -3  -8  13  132.97    6.42 
   3  -8  14    0.26    0.86 
  -3  -8  14   88.68    5.63 
   3  -8  15  137.09    8.55 
  -3  -8  15  178.56    7.24 
   3  -8  16   21.90    3.20 
  -3  -8  16  122.98    6.08 
   3  -8  17   45.41    4.23 
  -3  -8  17  138.86    6.19 
   3  -8  18    9.65    1.79 
  -3  -8  18   96.57    4.94 
  -3  -8  19  144.88    5.80 
  -3  -8  20  126.94    4.95 
   3  -8 -21   -0.99    2.20 
  -3  -8  21  116.69    4.31 
  -3  -8  22  125.81    4.01 
  -3  -8  23  107.88    3.28 
  -3  -8  24   77.55    2.24 
   3  -9   0   -1.16    0.88 
   3  -9   0    0.16    0.88 
   3  -9   1   56.48    5.93 
   3  -9  -1   60.01    6.10 
   3  -9   1   49.33    5.38 
   3  -9  -1   54.96    5.86 
   3  -9   2    6.17    2.07 
   3  -9  -2    4.08    1.73 
   3  -9   2    2.63    1.40 
   3  -9  -2    3.75    1.60 
   3  -9   3   84.25    7.18 
   3  -9  -3   89.47    8.06 
   3  -9   3   70.81    6.09 
   3  -9  -3   87.34    7.31 
   3  -9   4   20.15    3.66 
   3  -9  -4   19.46    4.03 
   3  -9  -4   17.20    3.24 
   3  -9   4   11.92    2.34 
   3  -9  -5   88.02    8.83 
   3  -9   5   65.85    6.18 
   3  -9   5   47.54    4.63 
   3  -9  -5   69.76    6.37 
   3  -9   6    0.53    0.97 
   3  -9  -6   -0.41    1.72 
   3  -9   6    1.23    0.87 
   3  -9  -6    0.11    0.65 
   3  -9   7   24.44    3.74 
   3  -9  -7   21.16    3.54 
   3  -9   7   16.90    2.68 
   3  -9   8   11.60    2.60 
   3  -9   8    7.12    1.79 
   3  -9  -8   12.61    2.78 
   3  -9   9   63.18    6.01 
   3  -9  -9   66.75    6.11 
   3  -9   9   46.20    4.33 
   3  -9  10   26.56    3.90 
   3  -9  10   20.60    2.95 
   3  -9 -10   29.49    4.09 
   3  -9  11   12.59    2.34 
   3  -9 -11   13.62    2.77 
   3  -9  12   26.52    3.78 
  -3  -9  12  196.00    5.58 
   3  -9  13    0.16    0.56 
  -3  -9  13  201.67    5.39 
   3  -9  14   17.85    2.81 
  -3  -9  14  200.05    5.48 
   3  -9  15  110.64    6.59 
  -3  -9  15  224.59    5.47 
   3  -9 -16    2.58    2.10 
   3  -9  16    2.02    1.05 
   3  -9 -17   45.43    6.81 
  -3  -9  17  184.42    4.73 
   3  -9 -18   -1.34    1.49 
  -3  -9  18  165.37    4.25 
   3  -9 -19  171.80    9.58 
  -3  -9  19  177.12    4.15 
   3  -9 -20   26.08    3.11 
  -3  -9  20   90.88    2.65 
  -3  -9  21   18.17    1.42 
   3 -10   0   -0.30    0.90 
   3 -10   0    0.62    1.19 
   3 -10   1   35.03    4.35 
   3 -10   1   34.39    4.37 
   3 -10  -1   38.71    4.80 
   3 -10  -1   34.98    4.42 
   3 -10   2    6.20    1.91 
   3 -10  -2    5.58    1.86 
   3 -10   2    6.78    2.16 
   3 -10  -2    6.43    1.92 
   3 -10   3   16.78    2.97 
   3 -10  -3   19.02    3.46 
   3 -10   3   17.63    3.03 
   3 -10  -3   19.65    3.44 
   3 -10  -4    3.56    1.59 
   3 -10   4    1.52    0.99 
   3 -10  -4    2.40    1.41 
   3 -10   4    1.64    1.14 
   3 -10  -5   22.46    3.71 
  -3 -10  -5   25.65    3.85 
   3 -10   5   18.95    3.03 
   3 -10  -5   20.93    3.56 
   3 -10   5   16.05    2.74 
   3 -10   6    0.58    0.93 
   3 -10  -6    0.84    0.90 
   3 -10  -6    0.97    1.00 
   3 -10   6   -0.02    0.53 
   3 -10   7   23.80    3.35 
   3 -10   7   19.57    2.86 
   3 -10  -7   24.74    3.76 
   3 -10  -7   24.96    4.25 
   3 -10   8   10.02    2.19 
   3 -10  -8   11.06    2.93 
   3 -10  -8   11.81    2.58 
   3 -10   8    7.92    1.82 
   3 -10  -9   27.49    4.70 
   3 -10   9   17.62    2.60 
   3 -10  -9   22.50    3.44 
   3 -10   9   22.69    3.26 
   3 -10  10   32.93    3.81 
   3 -10 -10   46.85    6.44 
   3 -10  11   19.85    2.89 
   3 -10 -11   25.37    4.73 
   3 -10  12    1.12    0.54 
   3 -10 -12    1.25    1.83 
   3 -10  13    4.06    1.20 
   3 -10 -13    6.66    2.34 
   3 -10  14   57.61    4.00 
   3 -10 -14   96.16    7.96 
   3 -10 -15   16.46    3.09 
   3 -10 -16    0.48    0.80 
   3 -10 -17    1.48    0.79 
   3 -11   0   -0.44    0.66 
   3 -11   0    1.28    0.85 
   3 -11   1   34.12    3.75 
   3 -11  -1   37.36    4.08 
   3 -11   1   43.79    4.78 
   3 -11  -1   42.48    4.78 
   3 -11   2    0.51    0.60 
   3 -11  -2   -0.27    0.98 
   3 -11  -2    0.06    0.90 
   3 -11   2    0.37    0.73 
   3 -11   3   50.92    4.42 
   3 -11  -3   58.99    5.31 
   3 -11   3   58.56    5.28 
   3 -11  -3   58.26    5.54 
   3 -11   4   -0.75    0.81 
   3 -11  -4    0.23    0.64 
   3 -11  -4   -0.43    0.85 
   3 -11   4    0.38    0.88 
   3 -11   5   21.03    2.82 
   3 -11   5   20.12    3.00 
   3 -11  -5   22.21    3.35 
   3 -11  -5   21.90    3.33 
   3 -11  -6    2.63    1.52 
   3 -11   6    0.53    0.53 
   3 -11   6    2.05    1.17 
   3 -11  -6    0.22    0.66 
   3 -11   7   51.34    4.28 
   3 -11  -7   61.70    5.59 
   3 -11   8    5.63    1.42 
   3 -11  -8    6.76    1.95 
  -3 -11  -8    4.08    1.37 
  -3 -11  -9   25.75    2.87 
   3 -11  -9   36.47    4.23 
   3 -11   9   34.69    3.36 
  -3 -11   9   22.76    2.31 
  -3 -11  -9   20.66    2.11 
   3 -11  10    2.45    0.93 
   3 -11 -10    1.41    0.95 
  -3 -11 -10    1.08    0.46 
   3 -11 -11   54.29    4.78 
   3 -11  11   50.71    3.58 
  -3 -11 -11   46.07    3.73 
   3 -11 -12    1.44    0.88 
  -3 -11 -12    0.19    0.42 
   3 -11 -13   36.47    3.40 
   3 -11 -14    0.38    0.50 
   3 -12   0   -0.13    0.41 
  -3 -12   0   -0.10    0.54 
  -3 -12  -1   -0.29    0.43 
  -3 -12   1    0.40    0.45 
   3 -12  -1    1.13    0.81 
  -3 -12  -2    6.60    1.33 
   3 -12   2    9.11    1.67 
   3 -12  -2    7.84    1.60 
  -3 -12   2    5.77    1.35 
   3 -12  -3   18.54    2.43 
  -3 -12  -3   14.27    1.84 
  -3 -12   3   14.30    1.98 
  -3 -12   4    3.42    0.98 
  -3 -12  -4    2.72    0.73 
   3 -12   4    4.52    1.25 
   3 -12  -4    4.13    1.00 
  -3 -12  -5    1.94    0.60 
   3 -12  -5    3.61    1.08 
  -3 -12   5    3.36    0.92 
   3 -12  -6    0.09    0.46 
   3 -12  -7    0.13    0.74 
   3 -12  -8   -0.44    0.60 
   4   0   0 1649.25   40.68 
   4   0   1    1.27    1.72 
   4   0  -1    0.33    1.45 
   4   0  -2  388.14   18.42 
   4   0   2  430.69   20.93 
   4   0   3    0.75    1.64 
   4   0  -3    0.61    1.44 
   4   0   4    3.12    1.84 
   4   0  -4    2.78    1.77 
   4   0   5   -0.50    1.84 
   4   0  -5    0.16    0.77 
   4   0   6 1553.96   37.24 
   4   0  -6 1679.01   33.00 
   4   0   7    0.16    1.36 
   4   0  -7   -0.27    1.45 
   4   0  -8  599.26   18.99 
   4   0   8  549.70   21.14 
   4   0   9    0.03    1.02 
   4   0   9   -0.02    0.94 
   4   0  -9   -0.32    0.57 
   4   0  10   -0.01    0.98 
   4   0  10    1.00    0.83 
   4   0 -10    2.45    1.39 
  -4   0  11   -0.12    0.83 
   4   0  11    0.24    1.78 
   4   0  11   -0.20    1.18 
   4   0 -11    0.81    0.82 
   4   0  12  248.44   18.09 
  -4   0  12  277.89   18.50 
   4   0  13   -1.35    1.82 
  -4   0  13   -1.52    1.50 
  -4   0  14   58.54    8.54 
   4   0  14   45.48    8.15 
  -4   0  15   -4.07    2.32 
   4   0  15   -0.72    1.23 
  -4   0  16    0.63    1.14 
   4   0  16    2.49    2.19 
   4   0  16    2.29    1.22 
  -4   0  17   -2.33    1.89 
   4   0  17   -1.11    1.60 
   4   0  17    2.19    1.32 
  -4   0  18  323.23   21.36 
   4   0  18  359.75   13.62 
   4   0  18  390.68   26.69 
   4   0  19   -0.38    1.24 
   4   0  19   -0.65    1.22 
  -4   0  20   -2.81    2.04 
   4   0  20    1.10    1.16 
   4   0  21   -0.21    0.74 
   4   0  22   23.94    3.49 
   4   0  23   -0.54    0.56 
   4   0  24  145.02    8.43 
   4   0  25   -0.30    0.55 
   4   0  25   -0.25    0.77 
   4   0  26   11.49    2.30 
   4   0  26   18.19    2.54 
   4   0  27   -0.30    0.48 
   4   0  28   16.41    2.15 
   4   0  29    0.17    0.40 
   4   0  30  184.08    6.41 
   4   0  31    1.07    0.54 
   4  -1   0  589.82   23.86 
   4  -1   1   12.26    3.80 
   4  -1  -1    8.41    3.20 
   4  -1  -2   29.93    5.02 
   4  -1   2   31.98    5.97 
   4   1  -3    3.25    2.16 
   4   1   3    2.75    1.93 
   4  -1   3    2.42    2.07 
   4  -1  -3    4.04    2.16 
   4   1  -4  194.62   13.17 
   4   1   4  217.83   14.62 
   4  -1   4  195.90   14.05 
   4  -1  -4  166.20   11.29 
   4  -1   5  235.95   15.32 
   4   1  -5  275.63   15.22 
   4   1   5  261.54   15.81 
   4  -1  -5  230.90   12.84 
   4   1  -6  477.78   19.32 
   4   1   6  482.18   21.02 
   4  -1  -6  413.79   16.88 
   4  -1   6  441.06   20.82 
   4   1   7   34.39    5.47 
   4  -1   7   30.33    5.25 
   4  -1  -7   32.31    4.60 
   4   1   7   32.99    5.15 
   4   1  -7   33.55    4.85 
   4   1   8  102.67    9.14 
   4   1  -8  112.82    8.85 
   4   1   8  108.41    9.62 
   4  -1   8   99.32    9.16 
   4  -1  -8   99.22    7.97 
   4   1   9  452.09   19.63 
   4   1  -9  454.73   18.00 
   4   1   9  428.60   20.15 
   4  -1  -9  453.39   16.96 
   4  -1   9  423.46   17.11 
   4   1  10   71.17    7.42 
   4   1 -10   79.39    7.50 
   4   1  10   78.47    9.16 
   4  -1 -10   88.52    7.65 
   4  -1  10   70.78    6.56 
  -4  -1  10   75.25    7.84 
  -4  -1  11    8.82    2.85 
   4  -1  11   10.09    2.28 
   4   1  11   11.87    3.91 
   4   1  11   12.69    2.88 
   4   1 -11   17.44    3.77 
   4  -1 -11   16.06    3.46 
  -4  -1  12   78.82    8.31 
   4   1  12   88.92   10.59 
  -4   1  13    1.57    1.32 
  -4  -1  13   -0.27    0.66 
   4   1  13    0.57    1.32 
   4  -1  14   16.55    4.96 
  -4   1  14   27.76    6.83 
  -4  -1  14   17.22    4.08 
   4   1  14   27.35    6.16 
  -4   1  15   10.85    4.15 
   4  -1  15    7.61    1.77 
  -4  -1  15    5.37    2.54 
   4   1  15    7.64    3.85 
   4  -1  15    1.69    1.93 
   4   1  15    6.03    1.58 
   4  -1  16  101.07    6.96 
  -4  -1  16   73.45    8.94 
   4  -1  16   76.82   11.46 
   4   1  16   80.22   11.44 
   4  -1  16   83.32    6.36 
   4   1  16   74.12    5.96 
  -4   1  16   82.07   11.82 
  -4   1  17    0.89    1.43 
  -4  -1  17   -3.02    1.89 
   4   1  17    2.22    2.01 
   4  -1  17   -0.33    0.73 
   4   1  17   -1.20    1.15 
   4  -1  17    0.81    1.15 
   4  -1  18   73.92    5.88 
   4   1  18   62.12   10.49 
   4  -1  18   61.32    5.60 
   4   1  18   61.20    5.71 
  -4  -1  18   43.38    7.06 
  -4   1  18   57.13   10.00 
  -4  -1  19    1.93    1.62 
   4   1  19   -1.24    2.29 
   4  -1  19    1.14    0.77 
   4   1  19    0.79    0.91 
  -4  -1  19    0.75    0.83 
  -4   1  20   12.60    4.64 
   4   1  20    5.56    3.34 
   4  -1  20    8.96    2.34 
   4   1  20    8.33    2.17 
  -4  -1  20    8.00    1.60 
   4  -1  21   16.61    2.94 
   4   1  21   16.09    2.90 
  -4  -1  21   18.34    2.39 
   4  -1  22   78.31    6.31 
   4   1  22   76.65    6.41 
  -4  -1  22   86.00    5.22 
   4  -1  22   97.74    6.40 
   4  -1  23    8.55    1.85 
   4  -1  23    6.11    1.89 
   4   1  23    8.14    2.14 
  -4  -1  23    9.33    1.72 
   4  -1  24    6.95    1.76 
   4  -1  24    5.05    1.63 
   4   1  24    8.91    2.18 
  -4  -1  24    6.52    1.39 
   4  -1  25    8.30    1.71 
   4  -1  25    5.28    1.58 
   4   1  25    4.93    1.61 
   4  -1  26    8.60    1.78 
   4   1  26    5.69    1.51 
   4  -1  27    1.17    0.78 
   4   1  27    1.00    0.72 
   4   1  27    0.96    0.96 
   4  -1  28    0.73    0.59 
   4   1  28   -0.08    0.47 
   4   1  29   -1.49    0.76 
   4  -1  29   -0.65    0.36 
   4  -1  30   24.11    2.28 
   4   1  30   24.60    2.36 
   4   1  31    1.68    0.56 
   4  -2   0   39.28    6.12 
   4  -2  -1   30.79    5.34 
   4  -2   1   36.13    5.84 
   4  -2  -2  137.58   10.82 
   4  -2   2  142.85   11.65 
   4  -2  -3   59.71    7.00 
   4  -2   3   68.55    8.05 
   4  -2  -4    2.66    1.53 
   4  -2   4    2.52    1.53 
   4  -2  -5  146.09   10.30 
   4  -2   5  177.28   12.51 
   4   2   6   79.74    6.98 
   4  -2  -6   68.92    6.96 
   4  -2   6   88.62    8.72 
  -4  -2   7    0.21    0.61 
   4   2   7    0.06    0.62 
   4  -2  -7    0.35    1.09 
   4  -2   7    0.40    1.09 
   4   2   8  150.12   10.93 
   4  -2   8  152.80   11.14 
   4  -2  -8  141.24    9.96 
  -4  -2   8  163.72    9.49 
  -4  -2   9   63.44    6.21 
   4   2   9   63.97    7.74 
   4   2   9   62.51    7.43 
   4   2  -9   68.65    8.07 
   4  -2  -9   50.69    5.99 
   4  -2   9   55.07    6.34 
  -4  -2  10  213.83   11.99 
   4   2  10  241.41   14.72 
   4   2  10  227.58   15.05 
   4  -2  10  193.81   11.32 
   4  -2 -10  212.91   12.39 
  -4  -2  11   40.97    5.51 
   4   2  11   42.68    5.98 
   4   2 -11   51.71    7.11 
   4   2  11   45.73    7.16 
   4  -2 -11   44.54    5.94 
   4  -2  11   34.06    4.44 
   4   2  12   17.98    4.92 
  -4  -2  12   18.17    3.66 
  -4  -2  13   26.90    4.66 
   4   2  13   34.24    6.79 
  -4   2  13   41.47    8.80 
  -4   2  14   30.30    7.56 
   4   2  14   25.24    5.97 
   4  -2  15   29.85    3.52 
  -4   2  15   31.17    7.84 
   4   2  15   30.68    6.72 
   4   2  15   28.37    3.56 
  -4   2  16   90.65   13.33 
   4  -2  16   93.75    6.39 
   4   2  16   80.21   11.45 
   4   2  16   74.40    6.14 
  -4  -2  16   76.28    4.71 
  -4   2  17    9.12    4.18 
   4  -2  17    7.02    1.75 
   4   2  17   11.26    4.42 
   4   2  17    6.71    2.11 
   4  -2  17    6.51    1.87 
  -4  -2  17    5.44    1.33 
   4  -2  18    1.28    0.78 
  -4   2  18   -3.22    2.77 
   4   2  18    1.45    1.85 
   4  -2  18    0.15    1.23 
   4   2  18   -0.01    0.75 
   4  -2  18    1.47    1.24 
  -4  -2  18    2.15    0.95 
  -4   2  19  102.93   14.60 
   4  -2  19   92.30    6.43 
   4  -2  19   86.65    6.74 
   4   2  19   83.64    6.86 
  -4  -2  19   86.99    5.43 
   4   2  19   86.14   12.58 
   4  -2  19   89.24    6.13 
  -4   2  20   17.08    6.04 
   4   2  20   20.28    6.15 
   4  -2  20   19.13    3.14 
   4   2  20   16.14    3.02 
   4  -2  20   17.64    2.79 
  -4  -2  20   20.29    2.62 
   4  -2  21   59.37    5.53 
   4   2  21   53.51    5.46 
  -4  -2  21   60.19    4.59 
   4  -2  21   58.97    5.06 
   4  -2  22   36.98    4.27 
   4   2  22   36.08    4.45 
  -4  -2  22   42.59    3.84 
   4  -2  22   41.12    4.12 
   4  -2  23    9.54    1.97 
  -4  -2  23   13.06    2.03 
   4  -2  23    9.19    2.07 
   4   2  23   10.16    2.35 
   4   2  24  112.63    7.63 
   4  -2  24  119.72    7.41 
  -4  -2  24  143.98    6.84 
   4  -2  24  139.69    7.35 
   4   2  25   19.42    3.08 
  -4  -2  25   23.33    2.60 
   4  -2  25   24.29    2.94 
   4  -2  26    6.48    1.49 
   4   2  26    4.54    1.63 
  -4  -2  26    6.39    1.31 
   4   2  27    2.77    1.19 
  -4  -2  27    2.41    0.77 
   4  -2  27    4.23    1.19 
   4  -2  28  126.39    5.87 
   4   2  28  148.90    6.57 
   4  -2  29   18.12    2.14 
   4   2  29   19.52    2.24 
   4   2  30    5.51    1.09 
   4  -2  30    6.03    1.15 
   4  -3   0  239.38   15.42 
   4  -3  -1   58.20    7.47 
   4  -3   1   64.44    8.01 
   4  -3  -2    8.61    2.99 
   4  -3   2   10.85    3.66 
   4  -3  -3    5.93    2.22 
   4  -3   3    5.40    2.48 
   4  -3   4   26.41    4.94 
   4  -3  -4   29.34    5.03 
   4  -3  -5  104.45    9.22 
   4  -3   5  107.59    9.98 
   4  -3  -6   11.12    3.12 
   4   3   6   14.40    2.81 
   4  -3   6   12.22    3.36 
   4  -3   7    0.96    0.79 
   4  -3  -7    1.50    1.51 
   4   3   7    1.63    0.94 
   4   3   8  111.55    9.07 
   4  -3  -8   93.14    8.49 
   4  -3   8  103.79    9.46 
   4   3   9  127.80   10.37 
   4  -3  -9  111.60    9.41 
   4  -3   9   98.10    8.97 
   4   3  10   62.51    7.76 
   4  -3 -10   59.59    7.23 
   4  -3  10   56.07    6.49 
   4  -3 -11   27.20    4.94 
   4  -3  11   18.20    3.60 
   4   3  11   23.87    4.97 
   4   3  12  199.27   14.97 
   4   3  13   21.98    5.28 
   4  -3  14   60.49    4.89 
   4   3  14   61.86    5.39 
   4   3  14   61.28    9.06 
  -4  -3  14   56.08    4.10 
  -4   3  14   66.42   11.03 
   4   3  15   41.19    7.73 
   4  -3  15   36.49    3.84 
   4  -3  15   38.95    3.99 
   4   3  15   38.47    4.41 
  -4  -3  15   23.76    2.72 
  -4   3  15   39.00    8.63 
   4  -3  16    9.12    1.89 
  -4   3  16    5.92    3.56 
   4  -3  16   10.47    2.10 
   4   3  16    8.72    3.80 
   4   3  16    9.67    2.28 
  -4  -3  16    9.17    1.73 
   4  -3  17   25.32    3.31 
  -4   3  17   29.82    7.47 
   4   3  17   21.82    6.23 
   4   3  17   25.54    3.83 
  -4  -3  17   23.77    2.83 
   4  -3  17   28.99    3.44 
   4  -3  18   31.38    3.74 
  -4   3  18   29.43    7.73 
   4   3  18   27.47    7.28 
   4   3  18   28.92    4.08 
  -4  -3  18   29.69    3.26 
   4  -3  18   31.59    3.62 
  -4   3  19   53.45   10.44 
   4  -3  19   55.30    5.00 
   4   3  19   46.75    9.11 
   4   3  19   54.43    5.60 
  -4  -3  19   51.62    4.26 
   4  -3  19   52.90    4.78 
   4  -3  20    2.78    1.24 
   4  -3  20    3.77    1.25 
   4   3  20    2.87    1.63 
  -4  -3  20    2.28    1.00 
   4  -3  21    0.77    0.62 
   4  -3  21    1.12    0.75 
   4   3  21    1.45    1.06 
  -4  -3  21    0.75    0.69 
   4  -3  22    4.26    1.34 
   4   3  22    4.10    1.51 
  -4  -3  22    4.91    1.37 
   4  -3  23   12.85    2.24 
   4   3  23    9.20    2.19 
  -4  -3  23   11.98    2.01 
   4   3  24    0.02    0.67 
  -4  -3  24   -1.07    0.82 
   4  -3  24   -1.51    0.92 
   4   3  25    6.38    1.73 
  -4  -3  25    8.25    1.65 
   4  -3  25   10.04    1.88 
   4   3  26    0.56    0.78 
  -4  -3  26    0.59    0.49 
   4  -3  26    2.42    1.00 
  -4  -3  27    0.67    0.46 
   4   3  27   -0.50    0.86 
   4  -3  27    0.22    0.50 
   4   3  28    8.28    1.55 
   4  -3  28    6.51    1.34 
   4   3  29    1.05    0.56 
   4  -3  29   -0.01    0.35 
   4   3  30   33.73    2.37 
   4  -4   0  232.77   15.71 
   4  -4  -1   83.46    9.30 
   4  -4   1   81.92    9.27 
   4  -4  -2   57.79    7.64 
   4  -4   2   63.11    8.25 
   4  -4  -3   76.33    8.63 
   4  -4   3   77.57    9.23 
   4  -4  -4  213.77   14.46 
   4  -4   4  227.81   15.76 
   4  -4  -5    5.54    2.44 
   4  -4   5    7.58    2.97 
   4  -4  -6    3.27    1.84 
   4  -4   6    1.61    1.34 
   4  -4  -7   54.02    7.05 
   4  -4   7   58.57    7.81 
   4  -4  -8  361.62   18.19 
   4  -4   8  380.47   19.61 
   4  -4  -9  132.48   11.20 
   4  -4   9  127.42   11.24 
   4  -4  10  116.33   10.57 
   4  -4 -10  115.06   10.87 
   4  -4 -11    7.85    3.10 
   4  -4  11    6.09    2.33 
   4   4  12  377.40   20.51 
   4   4  12  379.07   13.01 
   4  -4  12  354.55   11.28 
  -4  -4  12  339.46   10.52 
   4  -4  13    2.62    0.97 
   4   4  13    5.41    2.56 
   4   4  13    3.34    1.35 
  -4  -4  13    3.29    1.05 
   4  -4  14    2.00    1.06 
  -4   4  14    1.25    0.97 
  -4  -4  14    2.10    0.94 
   4   4  14    2.27    1.10 
   4  -4  15   76.69    5.88 
   4   4  15   69.33    9.96 
   4   4  15   68.82    6.09 
  -4  -4  15   67.42    4.91 
   4  -4  15   66.88    5.25 
  -4   4  15   71.27   10.98 
   4  -4  16  183.32    9.22 
   4   4  16  172.20    9.90 
  -4  -4  16  159.18    7.76 
   4  -4  16  184.13    9.02 
  -4   4  16  158.98   16.42 
  -4   4  17   10.29    4.26 
   4  -4  17   10.66    2.29 
   4   4  17    9.39    2.29 
  -4  -4  17    9.49    1.90 
   4  -4  17    9.72    1.91 
   4  -4  18   -0.49    1.03 
   4   4  18    1.53    1.05 
  -4  -4  18    1.68    0.86 
   4  -4  18    2.11    1.08 
   4  -4  19    4.95    1.63 
   4   4  19    3.22    1.38 
  -4  -4  19    3.91    1.30 
   4  -4  19    3.04    1.34 
   4  -4  20    2.61    1.28 
   4   4  20    1.41    1.07 
  -4  -4  20    4.79    1.45 
   4  -4  20    2.09    1.06 
  -4  -4  21    8.47    1.83 
   4   4  21    8.75    2.18 
   4  -4  21    8.84    2.05 
   4  -4  21    9.16    2.09 
  -4  -4  22  139.49    7.40 
   4  -4  22  146.56    8.01 
  -4  -4  23   65.06    4.88 
   4  -4  23   68.43    5.37 
   4   4  24   38.17    4.25 
  -4  -4  24   49.39    4.14 
   4  -4  24   47.83    4.40 
   4   4  25   15.46    2.56 
   4  -4  25   21.08    2.77 
  -4  -4  25   22.01    2.65 
  -4  -4  26   27.73    2.68 
   4   4  26   25.23    3.15 
   4  -4  26   34.72    3.27 
  -4  -4  27   33.76    2.72 
   4  -4  27   48.53    3.67 
  -4  -4  28   37.23    2.44 
   4  -4  28   62.13    3.87 
   4   4  29   25.63    2.09 
   4  -5   0   69.02    9.42 
   4  -5  -1   99.03   11.06 
   4  -5   1   97.63   11.09 
   4  -5  -2    7.68    3.23 
   4  -5   2    4.75    2.85 
   4  -5  -3  119.20   11.97 
   4  -5   3  128.00   12.85 
   4  -5  -4   18.03    4.61 
   4  -5   4   17.75    4.90 
   4  -5  -5   13.31    3.87 
   4  -5   5   14.72    4.19 
   4  -5  -6    5.01    2.46 
   4  -5   6    7.23    2.90 
   4  -5  -7   16.84    4.38 
   4  -5   7   18.74    5.12 
   4  -5  -8    3.13    1.99 
   4  -5   8   -0.74    1.21 
   4  -5   9  109.94    6.35 
   4  -5   9   98.18   11.11 
   4  -5  -9   91.53   10.58 
  -4  -5   9  103.06    6.02 
   4  -5  10   22.05    5.00 
   4  -5  10   28.12    3.31 
   4  -5 -10   30.85    6.45 
  -4  -5  10   24.39    2.79 
   4   5  11   41.84    4.55 
   4  -5  11   38.37    4.05 
   4  -5 -11   48.65    8.21 
  -4  -5  11   34.80    3.53 
   4  -5  12    0.16    0.67 
   4   5  12    0.26    0.74 
  -4  -5  12    0.34    0.70 
   4  -5  13  193.90    9.71 
   4   5  13  191.56   10.21 
  -4  -5  13  170.03    8.24 
  -4   5  14    6.00    2.94 
   4  -5  14    9.14    2.17 
  -4  -5  14    8.11    1.76 
   4   5  14    8.47    2.24 
   4  -5  15   42.61    4.91 
   4   5  15   38.50    4.73 
  -4  -5  15   35.12    3.87 
  -4  -5  16   11.23    2.19 
   4  -5  16   14.22    3.02 
  -4   5  16    7.19    3.48 
   4  -5  16   12.62    2.28 
   4   5  16   12.09    2.72 
   4  -5  17   45.24    5.01 
   4   5  17   36.05    4.64 
   4  -5  17   37.70    4.35 
  -4  -5  17   37.09    4.02 
   4  -5  18    5.35    1.66 
   4   5  18    5.55    1.82 
  -4  -5  18    6.58    1.77 
   4  -5  18    4.48    1.47 
   4  -5  19    2.38    1.19 
   4   5  19    2.50    1.36 
  -4  -5  19    2.44    0.98 
   4  -5  19    0.18    0.89 
   4  -5  20   -0.54    1.14 
   4   5  20   -0.60    0.99 
  -4  -5  20    0.07    0.53 
   4  -5  20   -0.54    1.12 
   4  -5  21   10.81    2.31 
   4   5  21    5.10    1.81 
  -4  -5  21   10.90    2.16 
   4  -5  21   11.71    2.34 
   4  -5  22    8.42    1.88 
   4   5  22    5.02    1.60 
  -4  -5  22    9.22    1.78 
   4  -5  22    9.73    2.22 
   4   5  23   11.07    2.20 
  -4  -5  23    9.95    1.90 
   4   5  24   -0.40    0.95 
  -4  -5  24   -1.39    1.38 
   4  -5  24    1.13    0.71 
   4   5  25    0.17    0.76 
   4  -5  25    0.83    0.63 
  -4  -5  26   -1.78    0.77 
   4  -5  26    2.52    0.83 
  -4  -5  27    8.88    1.25 
   4  -5  27    6.75    1.28 
   4  -6   0   89.52   12.08 
   4  -6   0  102.77    6.51 
   4  -6  -1   83.37   11.63 
   4  -6   1   81.82   11.70 
   4  -6   1  117.50    7.44 
  -4  -6   1   93.09    5.24 
   4  -6   1   98.86    6.35 
   4  -6  -1  106.46    6.62 
   4  -6   2   29.21    3.63 
   4  -6  -2   39.99    5.03 
   4  -6  -2   28.05    3.37 
  -4  -6   2   38.46    3.44 
   4  -6   2   27.24    3.31 
   4  -6  -2   23.35    6.21 
   4  -6   2   22.96    6.26 
   4  -6   3   31.44    3.78 
   4  -6   3   21.49    2.85 
   4  -6  -3   26.09    3.24 
   4  -6  -3   16.78    5.11 
   4  -6   3   15.95    5.26 
   4  -6   4   19.39    3.05 
   4  -6  -4   17.56    2.61 
   4  -6   4   15.70    2.46 
   4  -6  -4   11.94    4.38 
   4  -6   4   11.82    4.01 
   4  -6   5   11.79    2.37 
   4  -6   5    8.96    1.87 
   4  -6  -5    7.86    1.68 
   4  -6  -5    6.19    3.17 
   4  -6   5    8.37    3.78 
   4  -6   6  164.87   16.52 
   4  -6  -6  155.42   14.97 
   4  -6   6  171.58    7.95 
  -4  -6   6  146.23    5.61 
   4  -6  -6  191.41    8.75 
   4  -6   7  152.88   15.50 
   4  -6   7  150.28    7.36 
  -4  -6   7  137.13    5.88 
   4  -6  -7  162.95    8.01 
   4  -6  -7  137.95   13.86 
   4  -6  -8   21.87    5.23 
   4  -6   8   28.21    6.45 
   4  -6   8   27.05    3.14 
   4  -6   8   35.35    4.17 
   4  -6  -8   22.58    3.02 
  -4  -6   8   34.38    3.35 
   4  -6  -9   59.03    9.09 
   4  -6   9   73.45   10.57 
   4  -6   9   68.42    4.89 
   4  -6  -9   79.41    5.52 
  -4  -6   9   65.07    4.90 
   4  -6 -10  148.50   15.18 
   4  -6  10  140.30   14.22 
  -4  -6  10  132.56    7.22 
   4  -6  10  146.39    7.26 
   4  -6  11  403.34   15.31 
  -4  -6  11  276.29   10.77 
  -4  -6  12  222.29    9.75 
  -4   6  12  158.29   14.30 
   4  -6  13  264.75   13.19 
   4   6  13  240.18   12.10 
  -4   6  14    2.06    1.70 
   4  -6  14    6.53    2.22 
   4   6  14    8.03    2.27 
  -4  -6  14   -0.22    1.08 
   4   6  15  109.17    8.25 
  -4  -6  15   90.93    6.37 
   4   6  16  113.33    8.37 
  -4  -6  16   99.35    6.67 
   4  -6  17    2.34    1.57 
   4   6  17    2.07    1.34 
  -4  -6  17   -0.45    1.60 
   4   6  18   88.79    7.10 
  -4  -6  18   83.66    6.00 
   4  -6  19    6.46    1.88 
   4   6  19    5.61    1.91 
  -4  -6  19    0.99    0.69 
   4  -6  19    8.33    2.25 
   4  -6  20    1.49    0.82 
   4   6  20    0.67    0.77 
  -4  -6  20   -1.90    1.33 
   4  -6  20   -2.40    1.33 
   4  -6  21   17.69    2.84 
  -4  -6  21   10.97    2.13 
   4   6  21   14.96    2.75 
   4  -6  21   20.19    3.46 
   4  -6  22   25.72    3.03 
   4   6  22   22.86    3.18 
  -4  -6  22   19.79    2.55 
   4   6  23   63.75    5.06 
  -4  -6  23   68.34    4.64 
   4  -6  24   32.69    3.28 
  -4  -6  24   35.77    3.00 
  -4  -6  25   71.58    3.62 
  -4  -6  26   43.08    2.23 
   4  -7   0   60.74    5.78 
   4  -7   0   58.29   10.60 
   4  -7   0   56.62    5.38 
   4  -7   1  182.98    9.93 
   4  -7  -1  199.31   10.85 
   4  -7  -1  141.15   16.18 
   4  -7   1  141.68   16.52 
   4  -7   1  160.39    8.87 
   4  -7  -1  164.45    9.07 
   4  -7  -2    2.51    2.12 
   4  -7   2    5.93    3.84 
   4  -7  -2    1.88    0.99 
   4  -7   2    2.32    1.35 
   4  -7  -2    1.21    0.98 
   4  -7   2    0.18    0.67 
   4  -7   3   99.60    7.50 
   4  -7  -3  125.87    9.38 
   4  -7   3   85.52   12.89 
   4  -7  -3   78.61   11.80 
  -4  -7   3   53.39    3.36 
   4  -7   3   86.75    6.37 
   4  -7  -3  100.46    7.06 
   4  -7  -4    9.03    4.07 
   4  -7   4   11.00    4.66 
   4  -7   4   13.47    2.86 
   4  -7  -4   17.28    3.61 
   4  -7   4    9.37    2.11 
   4  -7  -4   11.82    2.37 
   4  -7   5  116.24    8.30 
   4  -7  -5   94.98   12.89 
   4  -7   5   83.80   12.99 
  -4  -7   5  132.98    4.50 
   4  -7   5   86.46    6.06 
   4  -7  -5  105.26    7.12 
   4  -7   6    2.55    1.46 
   4  -7  -6    0.26    0.92 
   4  -7   6    2.39    1.14 
   4  -7  -6    0.95    0.94 
   4  -7   7  140.42    9.26 
   4  -7  -7  100.36   12.99 
   4  -7   7  111.22   14.81 
  -4  -7   7  157.52    5.47 
   4  -7  -7  121.68    7.75 
   4  -7   7   92.49    6.24 
   4  -7   8   48.66    5.58 
   4  -7  -8   30.81    7.32 
   4  -7   8   36.36    8.37 
   4  -7   8   35.05    3.83 
   4  -7  -8   40.95    4.44 
   4  -7   9  163.53   10.42 
   4  -7  -9  115.41   14.11 
   4  -7   9   99.53   13.37 
  -4  -7   9  134.44    5.71 
   4  -7   9  103.26    6.49 
   4  -7  -9  133.98    7.86 
   4  -7  10    6.98    1.68 
   4  -7 -10    8.13    1.89 
   4  -7 -10    3.63    2.52 
   4  -7  11   61.40    6.80 
  -4  -7  11   78.05    4.82 
  -4  -7  12   48.11    4.28 
   4  -7  12   22.68    4.38 
   4  -7  13    2.04    1.28 
  -4  -7  13   23.36    4.11 
   4  -7  14   19.15    4.18 
  -4  -7  14   41.05    4.37 
   4  -7  15    2.51    1.93 
  -4  -7  15   29.45    3.84 
   4  -7  16   89.25    8.54 
  -4  -7  16   70.37    5.26 
   4  -7  17  222.11   12.61 
  -4  -7  17  135.67    7.04 
   4  -7  18    1.37    1.25 
  -4  -7  18   27.84    3.59 
   4  -7  19   55.26    5.43 
  -4  -7  19   72.37    4.93 
   4  -7  20    0.17    0.57 
  -4  -7  20   48.74    3.84 
   4  -7  21   26.67    2.98 
  -4  -7  21   77.62    4.34 
  -4  -7  22   69.03    3.78 
  -4  -7  23  104.32    3.91 
  -4  -7  24   90.21    3.08 
  -4  -7  25   59.32    2.03 
   4  -8   0   78.26    6.69 
   4  -8   0   74.45   13.28 
   4  -8   0   80.08    6.77 
   4  -8   1   62.90    6.11 
   4  -8  -1   65.46    6.16 
   4  -8  -1   67.54   12.50 
   4  -8   1   60.28   11.66 
   4  -8   1   59.71    5.75 
   4  -8  -1   61.60    5.99 
   4  -8   2    5.84    1.90 
   4  -8  -2    5.26    1.87 
   4  -8  -2    1.25    1.82 
   4  -8   2    9.19    4.67 
   4  -8   2    4.63    1.74 
   4  -8  -2    4.42    1.49 
   4  -8   3    2.83    1.64 
   4  -8  -3    2.94    1.56 
   4  -8  -3    3.96    3.00 
   4  -8   3    3.75    3.08 
   4  -8   3    2.46    1.15 
   4  -8  -3    1.62    0.96 
   4  -8  -4   84.89    7.79 
   4  -8   4   83.32    7.20 
   4  -8  -4   75.95    6.68 
   4  -8   4   61.91    5.50 
   4  -8   5   82.18    7.22 
   4  -8  -5   98.99    8.81 
   4  -8   5   60.37    5.38 
   4  -8  -5   77.13    6.78 
   4  -8  -6    7.10    2.39 
   4  -8   6   10.10    2.57 
   4  -8   6    6.77    1.81 
   4  -8  -6    7.70    2.25 
   4  -8   7   89.07    7.77 
   4  -8  -7  113.83   10.48 
  -4  -8   7  118.31    4.31 
   4  -8   7   53.17    4.94 
   4  -8  -7   74.37    6.59 
   4  -8   8    4.24    1.97 
   4  -8  -8    3.66    1.30 
   4  -8  -8    4.15    1.68 
   4  -8   8    2.59    1.20 
   4  -8   9   28.05    4.71 
   4  -8  -9   34.26    6.34 
   4  -8   9   18.29    2.85 
   4  -8  -9   24.06    3.68 
   4  -8  10   49.90    6.31 
   4  -8  10   31.99    3.82 
   4  -8 -10   44.66    4.89 
  -4  -8  11  240.31    6.77 
   4  -8  11  168.03   11.94 
   4  -8  12    1.37    1.58 
  -4  -8  12  178.55    5.98 
   4  -8  13  124.26   10.36 
  -4  -8  13  191.78    6.73 
   4  -8  14    1.56    1.75 
  -4  -8  14  184.53    6.15 
   4  -8  15   94.21    8.75 
  -4  -8  15  202.87    6.45 
   4  -8  16   92.04    8.04 
  -4  -8  16  190.84    6.13 
   4  -8  17  294.43   13.02 
  -4  -8  17  252.18    6.83 
   4  -8  18    1.64    1.30 
   4  -8 -18    2.41    1.46 
   4  -8  19   23.22    3.00 
   4  -8 -19   42.96    5.29 
   4  -8  20    7.43    1.41 
  -4  -8  20  157.80    4.54 
  -4  -8  21  153.01    4.01 
  -4  -8  22  111.54    2.92 
  -4  -8  23   41.29    1.57 
   4  -9   0    0.21    0.68 
   4  -9   0    2.35    1.51 
   4  -9  -1   17.23    3.29 
   4  -9   1   16.69    3.26 
   4  -9  -1   20.17    3.68 
   4  -9   1   16.65    3.14 
   4  -9   2   32.80    4.39 
   4  -9  -2   28.30    4.01 
   4  -9  -2   35.92    4.93 
   4  -9   2   31.41    4.38 
   4  -9   3   80.29    6.88 
   4  -9  -3   75.00    6.65 
   4  -9   3   81.57    6.80 
   4  -9  -3   90.55    7.77 
   4  -9   4    0.18    0.84 
   4  -9  -4    0.54    0.96 
   4  -9   4    0.54    0.99 
   4  -9  -4    1.03    1.30 
   4  -9   5    0.13    0.95 
   4  -9  -5   -0.13    1.02 
   4  -9   5    0.33    0.57 
   4  -9  -5    0.72    0.86 
   4  -9   6   32.10    4.55 
   4  -9  -6   30.74    4.54 
   4  -9   6   23.04    3.35 
   4  -9  -6   33.22    4.66 
   4  -9   7  115.78    8.53 
   4  -9  -7  137.25   10.31 
   4  -9  -7  131.65    9.18 
   4  -9  -8    1.94    1.34 
   4  -9   8    1.11    1.29 
   4  -9  -8   -0.03    1.14 
   4  -9   8    0.40    0.60 
   4  -9   9   15.45    3.28 
   4  -9  -9   18.09    4.23 
   4  -9  -9   16.28    3.22 
   4  -9   9   10.15    2.16 
   4  -9 -10    6.68    2.43 
   4  -9  10    6.20    2.08 
   4  -9  11   29.71    4.74 
   4  -9 -11   39.00    6.27 
   4  -9  12   69.35    7.09 
   4  -9 -12   92.84    9.63 
   4  -9  13    2.33    0.89 
   4  -9 -13    4.53    1.95 
   4  -9  14    7.83    2.34 
   4  -9 -14    8.93    2.68 
   4  -9  15    0.77    1.02 
   4  -9 -15    2.04    1.08 
  -4  -9  15   -1.63    1.33 
   4  -9  16    1.78    1.06 
   4  -9 -16    2.12    1.17 
  -4  -9  16   -0.78    1.12 
   4  -9  17  102.11    5.91 
   4  -9 -17  121.36    7.77 
   4  -9  18   -0.51    0.47 
   4  -9 -18    1.54    1.01 
   4 -10   0  177.60    9.56 
   4 -10   0  210.91   11.55 
   4 -10   1   30.23    4.01 
   4 -10  -1   28.82    3.91 
   4 -10   1   29.81    4.38 
   4 -10  -1   35.59    4.84 
   4 -10   2    6.38    1.92 
   4 -10  -2    6.62    2.00 
   4 -10  -2    6.99    2.22 
   4 -10   2    7.87    2.36 
   4 -10  -3   36.52    4.44 
   4 -10   3   38.46    4.39 
   4 -10   3   38.87    4.77 
   4 -10  -3   48.29    5.82 
   4 -10   4   29.52    3.75 
   4 -10  -4   29.42    4.06 
   4 -10   4   32.25    4.09 
   4 -10  -4   41.04    5.21 
   4 -10   5  222.00   10.50 
   4 -10  -5  225.99   11.24 
   4 -10   5  219.10   10.36 
   4 -10  -6    8.28    2.60 
   4 -10   6    8.20    2.19 
   4 -10  -6    8.69    2.32 
   4 -10   6    5.62    1.70 
   4 -10  -7  178.67   10.27 
   4 -10   7  179.38    9.73 
   4 -10   8    1.25    0.80 
   4 -10  -8    2.06    1.36 
   4 -10   9   70.13    6.21 
   4 -10  -9   69.93    6.42 
   4 -10  10   19.69    3.28 
   4 -10 -10   16.80    3.17 
   4 -10 -11  173.14    9.90 
   4 -10  11  182.10    9.54 
   4 -10  12   44.37    4.60 
   4 -10 -12   42.60    4.74 
   4 -10  13    0.60    0.57 
   4 -10 -13    0.74    1.04 
   4 -10  14   -0.28    0.64 
   4 -10 -14    2.21    1.15 
   4 -10  15    2.98    0.94 
   4 -10 -15    3.10    1.10 
   4 -10 -16    0.62    0.54 
   4 -11   0    6.86    1.68 
   4 -11   1    0.61    0.53 
   4 -11  -1    0.57    0.66 
   4 -11  -2   27.84    3.40 
   4 -11   2   27.61    3.29 
   4 -11   3    3.11    1.10 
   4 -11  -3    3.71    1.39 
   4 -11  -4   17.21    2.83 
   4 -11   4   10.69    2.08 
   4 -11   5   19.70    2.81 
   4 -11  -5   20.47    3.04 
   4 -11   6    1.01    0.88 
   4 -11  -6    2.34    1.35 
   4 -11   7    1.58    0.90 
   4 -11  -7    1.15    0.80 
   4 -11   8   -0.34    0.62 
   4 -11  -8    0.46    0.84 
  -4 -11   9    1.72    0.62 
  -4 -11  -9    1.20    0.44 
   4 -11   9    3.34    1.11 
   4 -11  -9    3.41    1.41 
   4 -11  10   13.85    2.22 
   4 -11 -10   11.32    2.14 
   4 -11  11   21.45    2.56 
   4 -11 -11   14.35    2.24 
   4 -11 -12   -0.08    0.50 
   4 -12   0   27.16    2.93 
  -4 -12   0   19.35    2.16 
   4 -12   1  140.97    6.63 
   4 -12  -1  132.45    6.37 
  -4 -12   1   85.85    4.48 
  -4 -12  -1   82.04    4.28 
  -4 -12  -2    0.84    0.52 
   4 -12   2    0.59    0.60 
   4 -12  -2    1.58    0.83 
  -4 -12   2    0.48    0.42 
  -4 -12   3    1.15    0.62 
  -4 -12  -3    1.11    0.50 
   4 -12  -3    1.23    0.59 
   4 -12  -4   30.45    3.02 
  -4 -12  -4   16.54    1.66 
   4 -12  -5  127.56    5.97 
   5   0   0   -1.07    2.58 
   5   0   1    0.01    2.24 
   5   0  -1   -0.04    1.92 
   5   0   2  218.85   17.62 
   5   0  -2  182.66   15.12 
   5   0   3    1.47    2.49 
   5   0  -3    2.35    2.19 
   5   0   4  652.23   30.04 
   5   0  -4  559.51   24.58 
   5   0   5   -0.17    1.60 
   5   0  -5    0.64    1.22 
   5   0   6  374.07   22.10 
   5   0  -6  311.52   18.34 
   5   0   7   -0.20    1.78 
   5   0  -7   -0.05    0.96 
   5   0   8 5172.78   78.29 
   5   0  -8 5218.03   67.88 
   5   0   9   -0.60    1.32 
   5   0  -9    1.19    1.73 
   5   0 -10   28.07    5.41 
   5   0  10   14.37    3.85 
   5   0  11   -2.93    1.81 
   5   0 -11    1.09    0.79 
  -5   0  12   80.76    9.70 
  -5   0  13    0.70    1.10 
   5   0  14   33.45    3.76 
  -5   0  14   31.85    6.26 
   5   0  15   -0.56    0.83 
   5   0  15   -0.47    0.82 
  -5   0  15    1.38    1.37 
  -5   0  16  700.92   29.54 
   5   0  16  708.90   18.73 
   5   0  17    1.09    0.79 
  -5   0  17   -0.85    1.16 
  -5   0  18    0.73    1.12 
   5   0  18   -0.81    1.12 
  -5   0  19    3.85    2.25 
   5   0  19   -0.32    0.58 
   5   0  20   59.82    5.83 
   5   0  21    2.02    1.16 
   5   0  22    1.21    0.82 
   5   0  23    0.30    0.85 
   5   0  24  142.22    8.42 
   5   0  24  212.43    9.34 
   5   0  25    0.07    0.63 
   5   0  25   -0.91    0.92 
   5   0  26   22.33    3.21 
   5   0  26   34.96    3.59 
   5   0  27   -0.72    0.69 
   5   0  27    1.08    1.04 
   5   0  28   65.99    4.39 
   5   0  29   -0.17    0.36 
   5   0  30    2.39    0.73 
   5   1   0   -0.12    1.83 
   5  -1   0    2.39    2.61 
   5   1  -1  126.58   12.98 
   5   1   1  124.87   12.93 
   5  -1   1  138.51   14.61 
   5  -1  -1  120.80   13.12 
   5   1   2  138.72   13.63 
   5   1  -2  144.95   13.61 
   5  -1   2  149.39   15.64 
   5  -1  -2  132.68   13.29 
   5   1  -3  125.44   12.56 
   5   1   3  128.28   12.94 
   5  -1  -3  123.10   12.24 
   5  -1   3  146.55   15.34 
   5   1   4  107.82   11.59 
   5   1  -4  118.48   11.63 
   5  -1   4  120.88   13.82 
   5  -1  -4  104.18   11.32 
   5   1   5  117.14   11.76 
   5   1  -5  121.65   11.53 
   5  -1   5  130.86   14.08 
   5  -1  -5  116.56   10.97 
   5   1   6  678.00   28.37 
   5   1  -6  740.40   27.97 
   5  -1   6  683.94   31.67 
   5  -1  -6  668.87   25.97 
   5   1   7    3.16    2.46 
   5   1  -7    4.66    2.57 
   5  -1   7    2.89    2.40 
   5  -1  -7    3.23    1.69 
   5   1   8 1107.00   35.53 
   5  -1   8 1108.91   37.12 
   5  -1  -8 1088.66   31.52 
   5   1  -9   22.02    4.95 
   5   1   9   12.34    4.00 
   5  -1   9   15.40    4.40 
   5  -1   9   13.76    3.72 
   5   1  10   56.37    7.83 
   5   1 -10   67.82    8.64 
   5  -1 -10   65.60    7.83 
   5  -1  10   52.44    6.72 
  -5  -1  10   54.04    6.91 
   5   1  11  164.49   13.09 
   5   1 -11  244.27   17.38 
   5  -1 -11  228.15   15.25 
   5  -1  11  150.04   10.81 
  -5  -1  11  163.43   12.38 
  -5  -1  12    8.63    2.79 
  -5   1  13    2.24    1.70 
  -5  -1  13    0.98    1.02 
   5  -1  14   20.54    3.26 
  -5  -1  14   14.33    3.68 
  -5   1  14   20.87    5.60 
   5   1  14   14.50    2.53 
   5  -1  15   26.06    3.67 
  -5  -1  15   15.19    3.92 
  -5   1  15   21.10    5.77 
   5  -1  15   19.53    2.96 
   5   1  15   21.21    3.15 
  -5   1  16   46.90    8.54 
  -5  -1  16   44.70    6.88 
   5  -1  16   60.15    5.60 
   5  -1  16   53.36    5.16 
   5   1  16   47.13    4.90 
  -5   1  17   -0.81    1.24 
   5  -1  17    0.48    0.75 
   5  -1  17   -0.07    1.00 
   5   1  17    1.30    1.10 
  -5   1  18  131.64   14.29 
   5  -1  18  146.18    8.83 
   5   1  18  137.09    8.70 
   5  -1  19   67.57    6.07 
   5   1  19   67.51    6.25 
  -5   1  19   57.66    9.57 
   5  -1  20   -0.33    1.00 
   5   1  20   -0.57    0.74 
   5  -1  21    0.48    0.68 
   5   1  21    0.00    1.00 
   5  -1  22   62.44    5.70 
   5   1  22   63.08    5.96 
   5  -1  22   72.12    5.54 
   5  -1  23   -0.62    0.80 
   5  -1  23    1.06    0.86 
   5   1  23   -0.80    1.08 
   5  -1  24   48.59    4.80 
   5   1  24   45.42    4.81 
   5  -1  24   53.06    4.46 
   5  -1  25    1.35    0.63 
   5  -1  25    1.60    1.03 
   5   1  25    0.32    1.13 
   5  -1  26    1.56    0.87 
   5   1  26    2.07    1.08 
   5  -1  26    0.59    0.67 
   5   1  26    1.20    0.85 
   5  -1  27   -0.74    0.69 
   5   1  27   -1.22    0.67 
   5   1  27   -0.23    0.72 
   5  -1  28   13.12    1.89 
   5   1  28   16.24    2.26 
   5   1  29    2.39    0.78 
   5  -1  29    1.25    0.47 
   5   1  30    3.02    0.82 
   5  -2   0   -0.37    1.70 
   5  -2   0   -1.37    2.45 
   5  -2   1    4.25    3.36 
   5  -2  -1    3.70    2.87 
   5  -2  -1    1.70    1.41 
   5  -2   1    3.86    1.84 
   5  -2  -2  324.45   20.29 
   5  -2   2  353.15   22.64 
   5  -2   3    5.51    3.13 
   5  -2  -3    0.98    1.06 
   5  -2  -4  305.02   18.21 
   5  -2   4  353.80   22.33 
   5  -2  -5    2.57    1.82 
   5  -2   5    4.05    2.73 
   5   2   6  277.89   18.03 
   5  -2  -6  251.13   15.44 
   5  -2   6  303.71   19.41 
   5   2  -7   56.33    8.61 
   5   2   7   49.73    7.52 
   5  -2  -7   46.05    6.54 
   5  -2   7   52.10    7.87 
   5   2   8  577.70   25.86 
   5  -2  -8  547.50   22.43 
   5  -2   8  606.24   25.84 
   5   2   9    6.97    2.45 
   5   2  -9   11.65    3.97 
   5  -2  -9    7.80    2.58 
   5  -2   9    5.88    2.23 
   5   2  10   22.98    5.20 
   5   2 -10   24.50    5.68 
   5  -2 -10   25.59    5.03 
   5  -2  10   19.36    4.37 
   5   2  11   56.07    8.29 
   5   2 -11   70.33   10.07 
   5  -2 -11   57.23    7.77 
   5  -2  11   40.53    5.74 
   5   2  12   31.33    6.61 
   5   2  13  106.85   12.29 
   5   2  13  101.32    6.57 
   5  -2  13  121.64    7.20 
   5  -2  14   76.12    5.82 
   5   2  14   62.61    5.42 
   5   2  14   68.94   10.39 
  -5   2  14   72.16   11.31 
   5  -2  15  193.70    9.48 
   5   2  15  158.01    8.84 
   5   2  15  162.20   16.40 
  -5   2  15  176.20   18.42 
   5  -2  16  119.29    7.59 
   5   2  16  112.88   14.05 
   5  -2  16  105.81    7.32 
   5   2  16   98.36    7.31 
   5  -2  16  117.28    7.24 
  -5   2  16   99.98   13.40 
  -5   2  17   55.32   10.23 
   5  -2  17   67.11    5.72 
   5   2  17   61.26   10.68 
   5  -2  17   59.59    5.59 
   5   2  17   60.30    5.76 
   5  -2  17   64.90    5.27 
  -5   2  18  145.53   15.99 
   5  -2  18  152.01    8.61 
   5   2  18  148.33   16.72 
   5  -2  18  148.11    8.82 
   5   2  18  141.48    9.11 
   5  -2  18  162.73    8.48 
   5  -2  19    0.62    0.54 
   5  -2  19    1.01    0.89 
   5  -2  19    0.72    0.63 
   5   2  19    1.51    1.52 
   5  -2  20  131.06    8.24 
   5   2  20  122.21    8.61 
   5  -2  20  144.66    7.96 
   5  -2  21   22.39    3.37 
   5   2  21   21.77    3.63 
   5  -2  21   28.91    3.46 
   5  -2  22   59.10    5.37 
   5   2  22   54.93    5.58 
   5  -2  22   60.14    4.88 
   5  -2  23    1.77    0.82 
   5   2  23    2.00    1.07 
   5  -2  24   37.09    4.06 
   5   2  24   35.19    4.26 
   5  -2  24   40.70    3.91 
   5  -2  25    5.47    1.33 
   5   2  25    2.94    1.40 
   5   2  26   12.09    2.35 
   5  -2  26   13.69    2.11 
   5   2  27   23.20    3.06 
   5  -2  27   27.35    2.79 
   5   2  27   31.33    3.34 
   5   2  28    3.03    1.03 
   5  -2  28    2.33    0.84 
   5   2  29    3.59    0.98 
   5  -2  29    4.67    1.01 
   5  -3   0   -0.27    1.47 
   5  -3  -1    5.63    2.70 
   5  -3   1    3.20    2.19 
   5  -3  -2    9.36    3.22 
   5  -3   2    8.48    3.75 
   5  -3  -3    3.73    1.84 
   5  -3   3    3.25    2.42 
   5  -3  -4   22.51    5.16 
   5  -3   4   24.81    6.00 
   5  -3  -5  350.12   19.58 
   5  -3   5  400.69   22.94 
   5  -3   6   24.83    5.60 
   5  -3  -6   24.71    5.02 
   5  -3  -7   70.32    8.25 
   5  -3   7   82.51    9.89 
   5  -3  -8   35.17    5.82 
   5  -3   8   44.06    7.11 
   5  -3  -9   72.11    8.32 
   5  -3   9   75.99    8.90 
   5  -3 -10    7.81    2.89 
   5   3 -10   14.19    4.78 
   5   3  10    7.23    3.01 
   5  -3  10    4.18    1.88 
   5   3 -11   28.53    6.93 
   5   3  11   21.59    5.17 
   5  -3 -11   18.99    4.54 
   5  -3  11   13.33    3.37 
   5   3  12   42.08    7.40 
   5   3  12   40.56    4.22 
   5  -3  12   44.52    4.16 
   5  -3  13   98.87    6.41 
   5   3  13   88.72   10.92 
   5   3  13   89.70    6.49 
   5  -3  14   39.53    4.20 
   5   3  14   38.46    7.69 
   5   3  14   41.66    4.55 
  -5  -3  14   43.53    3.79 
  -5   3  14   40.20    8.32 
  -5   3  15    0.93    2.62 
   5  -3  15    4.04    1.33 
   5   3  15    7.23    3.34 
   5   3  15    3.45    1.35 
  -5  -3  15    3.55    1.12 
  -5   3  16    2.78    2.43 
   5  -3  16    0.12    0.75 
   5   3  16    1.58    1.83 
   5   3  16    1.17    0.82 
  -5  -3  16    1.05    0.50 
   5  -3  17    1.89    1.12 
  -5   3  17   -0.39    1.13 
   5  -3  17   -0.40    0.88 
   5   3  17   -1.74    1.96 
   5   3  17    0.88    1.10 
  -5  -3  17    0.34    0.73 
   5  -3  18   -0.07    0.48 
   5  -3  18    0.62    0.67 
   5   3  18   -0.40    1.36 
   5   3  18   -0.81    1.32 
  -5  -3  18    0.25    0.56 
   5  -3  19   79.86    6.32 
   5   3  19   72.24    6.63 
  -5  -3  19   77.10    5.37 
   5  -3  19   84.28    6.04 
   5  -3  20    2.81    1.28 
   5  -3  20    2.99    1.42 
   5   3  20    2.93    1.57 
  -5  -3  20    2.74    0.90 
   5  -3  21    0.13    0.69 
   5   3  21    0.83    0.92 
  -5  -3  21    1.23    0.55 
   5   3  22    0.52    0.70 
  -5  -3  22    0.79    0.46 
   5  -3  22    0.68    0.78 
   5   3  23    0.45    1.02 
  -5  -3  23    0.46    0.45 
   5  -3  23   -0.36    0.68 
   5   3  24   -0.29    0.68 
  -5  -3  24    0.22    0.50 
   5  -3  24    0.82    0.75 
   5   3  25    3.82    1.43 
   5  -3  25    8.82    1.61 
   5   3  26   10.68    2.09 
   5  -3  26   14.81    2.05 
   5   3  27    1.73    0.67 
   5  -3  27    3.44    1.01 
   5   3  28    1.14    0.70 
   5  -3  28    0.81    0.50 
   5   3  29    0.33    0.37 
   5  -4   0   -3.87    2.42 
   5  -4  -1    0.58    1.24 
   5  -4   1    1.62    1.31 
   5  -4  -2  355.74   21.55 
   5  -4   2  378.17   22.88 
   5  -4  -3  149.73   13.81 
   5  -4   3  155.15   14.84 
   5  -4  -4   21.81    4.91 
   5  -4   4   23.43    5.65 
   5  -4  -5    1.02    0.74 
   5  -4   5    1.95    1.77 
   5  -4  -6    3.29    1.89 
   5  -4   6    4.16    3.12 
   5  -4  -7  102.15   10.63 
   5  -4   7  106.31   11.72 
   5  -4  -8  151.07   12.77 
   5  -4   8  160.49   14.07 
   5  -4  -9   96.69   10.22 
   5  -4   9  104.50   11.05 
   5  -4   9  109.22    6.03 
   5  -4 -10  282.49   18.06 
   5  -4  10  264.91   16.92 
   5  -4  10  297.55   10.38 
   5   4  10  324.81   11.88 
   5  -4  11    4.11    1.35 
   5  -4 -11    1.89    1.75 
   5   4  11    2.89    0.99 
   5  -4  12    0.65    0.84 
   5   4  12   -0.18    0.63 
   5  -4  13   60.81    5.25 
   5   4  13   60.42    5.58 
  -5  -4  13   57.39    4.67 
   5  -4  14   69.90    5.85 
   5   4  14   61.94    5.82 
  -5  -4  14   68.93    5.21 
  -5   4  14   52.01    9.10 
   5  -4  15   15.14    2.85 
  -5   4  15    9.95    4.14 
   5   4  15   13.36    2.71 
  -5  -4  15   12.89    2.21 
  -5   4  16    1.15    2.20 
   5  -4  16    7.25    2.10 
  -5  -4  16    4.89    1.47 
   5   4  16    4.18    1.23 
   5  -4  17  113.77    7.84 
   5   4  17   96.68    7.69 
  -5  -4  17   94.26    6.31 
   5  -4  18   54.89    5.48 
   5   4  18   42.10    5.12 
  -5  -4  18   45.06    4.29 
   5  -4  19    0.54    0.82 
   5   4  19   -0.06    1.22 
  -5  -4  19    0.73    0.79 
   5  -4  19    1.88    1.30 
   5  -4  20   35.10    4.38 
   5   4  20   26.66    3.99 
  -5  -4  20   34.91    3.71 
   5  -4  20   37.13    4.07 
   5  -4  21  135.78    8.30 
   5   4  21  114.34    8.04 
  -5  -4  21  129.55    7.13 
   5  -4  21  140.12    7.90 
  -5  -4  22  108.18    6.35 
   5  -4  22  118.60    6.97 
   5   4  23    1.51    1.10 
   5  -4  23    2.38    1.04 
   5   4  24    6.77    1.75 
  -5  -4  24    5.07    0.86 
   5   4  25    6.35    1.66 
   5  -4  25    8.70    1.62 
   5   4  26   74.01    5.19 
   5  -4  26  100.97    5.18 
   5  -4  27   23.22    2.27 
   5   4  28    1.86    0.70 
   5  -5   0   -1.10    1.50 
   5  -5  -1    1.27    1.63 
   5  -5   1   -1.09    2.19 
   5  -5  -2    0.51    1.52 
   5  -5   2   -0.97    1.79 
   5  -5  -3    6.62    3.10 
   5  -5   3    3.84    3.07 
   5  -5  -4   60.59    9.11 
   5  -5   4   70.08   10.42 
   5  -5   5    4.28    1.20 
   5  -5  -5    4.08    2.36 
   5  -5   5    2.68    2.01 
   5  -5   6    9.80    1.87 
   5  -5  -6    5.26    2.60 
   5  -5   6    8.57    3.80 
   5  -5   6   12.21    2.29 
   5  -5  -6   13.94    2.53 
   5  -5  -7  105.63   11.51 
   5  -5   7  113.64   13.12 
   5  -5   7  132.25    6.88 
   5  -5   8   -0.39    0.78 
   5  -5  -8   -0.06    0.69 
   5  -5   8    0.99    1.37 
   5   5   8    0.86    1.07 
   5  -5   9   18.24    2.76 
   5  -5  -9   14.12    4.49 
   5   5   9   19.48    3.27 
  -5  -5   9   15.10    2.29 
   5  -5   9   11.91    4.12 
   5  -5  10    1.06    0.67 
   5   5  10   -0.11    1.00 
   5  -5  10   -2.55    1.97 
  -5  -5  10   -0.68    1.07 
   5  -5  11   11.73    2.36 
   5   5  11   12.11    2.52 
  -5  -5  11    8.84    1.58 
   5  -5  12    9.19    2.21 
   5   5  12    8.68    2.35 
  -5  -5  12    2.83    1.13 
   5  -5  13   64.66    6.00 
   5   5  13   62.62    6.08 
  -5  -5  13   52.85    4.55 
   5  -5  14    8.58    2.52 
   5   5  14    5.21    1.87 
  -5  -5  14    4.94    0.93 
   5  -5  15   13.89    3.06 
   5   5  15    9.54    2.56 
  -5  -5  15    4.50    0.91 
   5   5  16   15.99    3.22 
  -5  -5  16   14.50    2.36 
   5  -5  17    9.32    2.63 
   5   5  17    7.45    2.20 
   5   5  18   55.55    5.90 
  -5  -5  18   55.63    4.86 
   5  -5  19    0.92    1.00 
   5   5  19    0.35    0.66 
   5  -5  20    0.35    0.93 
   5   5  20   -0.25    1.25 
   5  -5  21    0.57    0.80 
   5   5  21    0.91    0.68 
   5   5  22    0.26    0.79 
  -5  -5  22   -3.57    1.30 
   5   5  23    7.46    1.83 
  -5  -5  23    6.14    1.22 
   5   5  24   12.27    2.21 
  -5  -5  24   21.50    2.28 
   5   5  25    2.67    1.09 
  -5  -5  25   26.60    2.18 
  -5  -5  26   47.56    2.10 
   5  -6   0    0.83    0.50 
   5  -6   0    1.15    3.10 
   5  -6   0    0.12    0.57 
   5  -6   1   97.25   13.48 
   5  -6   1  105.96    6.75 
   5  -6  -1  110.47    6.96 
   5  -6  -1   99.55   13.66 
   5  -6   1  108.63    7.29 
   5  -6  -1  112.29    7.42 
   5  -6  -2   98.93   13.37 
   5  -6   2  106.71   14.37 
   5  -6  -2  132.48    7.79 
   5  -6   2  117.40    7.14 
   5  -6   2  127.71    7.87 
   5  -6  -2  138.00    8.21 
   5  -6  -3   50.60    9.45 
   5  -6   3   56.42   10.49 
   5  -6   3   60.87    5.13 
   5  -6  -3   68.30    6.00 
   5  -6   3   62.46    5.55 
   5  -6  -3   61.84    5.53 
   5  -6   4   37.23    8.43 
   5  -6   4   39.52    4.15 
   5  -6  -4   53.42    5.62 
   5  -6   4   40.30    4.43 
   5  -6  -4   46.51    4.81 
  -5  -6   4   53.87    2.99 
   5  -6  -4   28.52    6.78 
   5  -6  -5   38.14    4.95 
   5  -6   5   24.47    3.30 
   5  -6   5   23.71    3.36 
   5  -6  -5   23.88    3.46 
   5  -6  -5   21.92    5.95 
   5  -6   5   21.74    6.46 
   5  -6   6   25.65    3.38 
   5  -6   6   26.07    3.56 
   5  -6  -6   28.81    3.83 
   5  -6  -6   16.66    5.30 
   5  -6   6   18.37    6.27 
   5  -6   7  138.19    8.05 
   5  -6  -7  109.54   13.08 
   5  -6   7  116.47   14.72 
   5  -6   7  130.29    7.77 
   5  -6  -7  154.94    8.91 
  -5  -6   7  121.99    4.76 
   5  -6   8   80.91    6.39 
   5  -6  -8   64.69    9.93 
   5  -6   8   63.50   10.54 
  -5  -6   8   92.16    4.60 
   5  -6  -9  196.36   17.28 
   5  -6   9  201.93   18.04 
  -5  -6   9  182.35    6.71 
   5  -6  10   49.77    5.47 
   5  -6 -10   37.47    7.56 
   5  -6  11  108.61    8.39 
   5   6  11  104.36    8.15 
  -5  -6  11   88.23    5.31 
   5  -6  12   29.14    4.62 
  -5  -6  12   36.13    3.84 
   5  -6  13   27.47    4.72 
   5   6  13   24.25    4.22 
  -5  -6  13   32.21    3.59 
   5   6  14  131.68    9.47 
  -5  -6  14  116.25    6.74 
   5  -6  15    8.52    2.96 
   5   6  15    5.36    1.94 
  -5  -6  15   13.23    2.49 
   5   6  16   53.24    5.97 
  -5  -6  16   51.04    4.50 
   5  -6  17    0.28    1.48 
   5   6  17    1.76    1.56 
   5  -6  18    3.15    1.91 
   5   6  18    1.95    1.42 
   5  -6  19   11.78    2.93 
   5   6  19    8.28    2.21 
   5  -6  20   17.40    3.65 
   5   6  20    9.68    2.30 
   5   6  21   70.53    5.69 
  -5  -6  21   91.53    4.89 
   5   6  22    6.12    1.63 
  -5  -6  22   53.42    3.47 
   5   6  23    4.11    1.38 
  -5  -6  23   64.99    3.26 
   5   6  24    2.84    1.04 
  -5  -6  24   75.78    2.93 
  -5  -6  25   90.71    2.60 
   5  -7   0   -0.96    1.72 
   5  -7   0   -0.19    0.51 
   5  -7   0    0.32    0.67 
   5  -7   1   43.35    9.51 
   5  -7   1   50.71    5.02 
   5  -7  -1   45.50    4.76 
   5  -7  -1   53.33   10.81 
   5  -7   1   55.53    5.73 
   5  -7  -1   56.42    5.77 
   5  -7  -2   10.91    5.31 
   5  -7   2    5.43    3.52 
   5  -7   2    7.64    2.10 
   5  -7  -2    8.07    1.90 
   5  -7   2    8.04    2.28 
   5  -7  -2   10.08    2.54 
   5  -7   3  106.27    7.47 
   5  -7  -3  113.15    7.68 
   5  -7  -3   91.13   13.54 
   5  -7   3   97.26   14.76 
   5  -7   3  117.43    8.07 
   5  -7  -3  120.60    8.37 
   5  -7  -4    1.91    1.94 
   5  -7   4    4.59    3.31 
   5  -7   4   -0.24    0.98 
   5  -7  -4    0.31    0.83 
   5  -7   4    0.72    0.77 
   5  -7  -4    1.72    1.38 
   5  -7  -5   10.74    4.28 
   5  -7   5   10.48    4.75 
   5  -7   5    9.04    2.28 
   5  -7  -5   12.33    2.78 
   5  -7   5    9.93    2.32 
   5  -7  -5   10.57    2.63 
   5  -7  -6    3.21    2.42 
   5  -7   6    1.89    1.08 
   5  -7  -6    3.77    1.70 
   5  -7   6    2.72    1.55 
   5  -7  -6    3.87    1.64 
   5  -7   7   -0.25    1.10 
   5  -7  -7    0.32    0.84 
   5  -7   7    0.52    0.96 
   5  -7  -7   -0.57    0.97 
   5  -7   8   23.12    3.87 
   5  -7  -8   26.59    4.86 
   5  -7  -8    9.88    3.64 
   5  -7   8   21.84    6.60 
   5  -7  -9   33.31    5.78 
   5  -7   9   24.54    4.19 
   5  -7  10   35.85    5.34 
   5  -7 -10   51.58    7.68 
   5  -7  11   54.91    7.01 
   5  -7 -11   83.90   10.14 
   5  -7  12   22.34    4.55 
   5  -7 -12   35.03    6.56 
   5  -7  13    0.39    1.88 
   5  -7 -13   -3.14    3.77 
   5  -7  14   53.23    7.70 
   5  -7 -14   67.33    9.37 
   5  -7  15   23.16    5.46 
   5  -7 -15   29.68    6.26 
   5  -7  16    4.13    2.51 
  -5  -7  16  114.43    5.28 
   5  -7  17    5.82    2.61 
  -5  -7  17  115.81    5.03 
   5  -7  18   20.73    4.29 
  -5  -7  18  113.65    4.94 
   5  -7  19   69.30    7.22 
  -5  -7  19  125.51    4.84 
   5  -7  20   19.58    3.50 
  -5  -7  20  117.02    4.45 
   5  -7  21   68.34    5.56 
  -5  -7  21  145.25    4.34 
  -5  -7  22  110.46    3.32 
  -5  -7  23   88.09    2.52 
   5  -8   0   -0.06    0.81 
   5  -8   0   -0.35    1.12 
   5  -8   1    0.93    1.00 
   5  -8  -1   -0.19    0.69 
   5  -8   1    0.04    0.77 
   5  -8  -1    0.74    1.11 
   5  -8   2   18.96    3.36 
   5  -8  -2   17.70    2.97 
   5  -8   2   23.61    3.86 
   5  -8  -2   24.57    4.14 
   5  -8   3   35.42    4.43 
   5  -8  -3   30.79    4.12 
   5  -8   3   35.75    4.72 
   5  -8  -3   37.66    5.14 
   5  -8   4   13.12    2.78 
   5  -8  -4   14.64    2.87 
   5  -8   4   16.90    3.19 
   5  -8  -4   20.05    3.81 
   5  -8   5  321.19   13.69 
   5  -8  -5  326.71   13.72 
   5  -8   5  289.36   12.89 
   5  -8   6    5.50    2.19 
   5  -8  -6    6.83    2.25 
   5  -8  -6    5.01    2.01 
   5  -8   6    4.62    1.72 
   5  -8   7  377.92   15.77 
   5  -8  -7  390.69   16.30 
   5  -8   8   11.24    2.85 
   5  -8  -8   13.25    3.12 
   5  -8   9   56.44    6.69 
   5  -8  -9   62.70    6.98 
   5  -8  10    3.78    1.59 
   5  -8 -10    2.71    1.16 
   5  -8  11   90.91    9.37 
   5  -8 -11   80.37    8.47 
   5  -8  12   31.94    5.76 
   5  -8 -12   33.02    5.68 
   5  -8  13  102.78   10.75 
   5  -8 -13  103.98    9.62 
   5  -8  14  104.82   11.14 
   5  -8 -14   87.30    8.60 
   5  -8  15  104.46   10.92 
   5  -8 -15   79.06    7.66 
   5  -8  16   24.81    5.20 
   5  -8 -16   18.10    3.35 
   5  -8  17  159.72   11.65 
  -5  -8  17  171.95    4.44 
   5  -8  18   30.27    4.53 
  -5  -8  18  137.43    4.00 
   5  -8  19   96.99    7.01 
  -5  -8  19  143.01    3.68 
   5  -8  20    6.79    1.57 
  -5  -8  20   44.94    1.75 
  -5  -8  21   25.02    1.58 
   5  -9   0    0.14    0.72 
   5  -9   0    0.04    1.47 
   5  -9   1   38.09    4.47 
   5  -9  -1   43.37    4.82 
   5  -9   1   49.61    5.92 
   5  -9  -1   57.86    6.67 
   5  -9   2   21.59    3.40 
   5  -9  -2   23.54    3.62 
   5  -9   2   25.27    4.18 
   5  -9  -2   26.56    4.50 
   5  -9   3    0.75    0.73 
   5  -9  -3    0.43    0.78 
   5  -9  -3    0.10    1.34 
   5  -9   3    0.94    1.28 
   5  -9   4   17.87    3.14 
   5  -9  -4   14.71    2.88 
   5  -9  -4   24.58    4.30 
   5  -9   4   16.25    3.10 
   5  -9   5    1.31    1.29 
   5  -9  -5    0.98    1.10 
   5  -9   6   15.25    3.20 
   5  -9  -6   11.74    2.70 
   5  -9   7    1.81    1.27 
   5  -9  -7    1.87    1.15 
   5  -9   8   52.71    6.08 
   5  -9  -8   45.81    5.25 
   5  -9   9    2.09    1.02 
   5  -9  -9    2.91    1.24 
   5  -9  10    1.05    1.01 
   5  -9 -10    1.24    1.41 
   5  -9  11    2.92    1.38 
   5  -9 -11    6.02    2.12 
   5  -9  12   -0.94    1.86 
   5  -9 -12    0.56    1.14 
   5  -9  13    2.72    1.59 
   5  -9 -13    1.94    1.01 
   5  -9  14   -1.27    1.46 
   5  -9 -14   -1.09    1.12 
   5  -9  15   58.24    6.41 
   5  -9 -15   38.55    4.07 
   5  -9  16   48.06    5.31 
   5  -9 -16   31.62    3.30 
   5  -9  17   15.44    2.65 
   5  -9  18    4.13    1.22 
   5 -10   0   -0.30    0.87 
   5 -10   1    5.36    1.60 
   5 -10  -1    5.87    1.69 
   5 -10  -2   21.98    3.24 
   5 -10   2   21.89    3.15 
   5 -10   3  154.08    8.38 
   5 -10  -3  147.21    8.37 
   5 -10   4    0.03    0.87 
   5 -10  -4    0.39    1.17 
   5 -10   5   52.30    5.12 
   5 -10  -5   44.64    4.72 
   5 -10   6    1.49    1.16 
   5 -10  -6    0.18    0.68 
   5 -10  -7   69.95    5.92 
   5 -10   7   70.74    6.29 
   5 -10   8   10.64    2.55 
   5 -10  -8    7.47    1.90 
   5 -10   9  156.05    9.53 
   5 -10  -9  127.21    7.82 
   5 -10  10   57.57    5.79 
   5 -10 -10   39.70    4.30 
   5 -10  11   25.43    3.94 
   5 -10 -11   17.27    2.80 
   5 -10  12    7.19    2.12 
   5 -10 -12    3.94    1.24 
   5 -10  13    1.55    0.82 
   5 -10 -13    0.29    0.51 
   5 -10  14    8.68    1.82 
   5 -10 -14    3.42    1.03 
   5 -10  15  161.09    7.17 
   5 -11   0    1.04    0.96 
   5 -11   1    2.47    1.11 
   5 -11  -1    0.44    0.66 
   5 -11   2   36.88    3.80 
   5 -11  -2   38.36    3.78 
   5 -11   3   15.86    2.59 
   5 -11  -3   14.22    2.33 
   5 -11   4   -0.73    1.04 
   5 -11  -4   -0.51    0.79 
   5 -11   5    0.48    0.55 
   5 -11  -5    1.07    0.83 
   5 -11   6    1.90    1.21 
   5 -11  -6    0.52    0.56 
   5 -11   7    1.66    0.91 
   5 -11  -7   -0.07    0.64 
   5 -11   8    4.73    1.38 
   5 -11  -8    4.77    1.40 
   5 -11   9    5.93    1.64 
   5 -11  -9    5.42    1.34 
   5 -11  10    5.15    1.53 
   5 -11 -10    2.33    0.74 
   6   0   0    6.81    3.04 
   6   0   1    2.18    3.20 
   6   0  -1    0.03    2.42 
   6   0   2  471.19   30.79 
   6   0  -2  428.79   27.32 
   6   0   3   -1.78    2.35 
   6   0  -3   -1.04    1.30 
   6   0   4    1.69    2.23 
   6   0  -4   -0.34    2.39 
   6   0   5   -1.13    2.74 
   6   0  -5    1.03    1.75 
   6   0   6 1579.76   53.43 
   6   0  -6 1630.57   48.00 
   6   0   7    3.44    3.00 
   6   0  -7    0.37    1.15 
   6   0   8  180.86   17.64 
   6   0  -8  215.95   16.77 
   6   0   9   -0.19    1.03 
   6   0  -9   -0.25    0.96 
   6   0  10   66.84    9.98 
   6   0 -10   85.69   11.45 
   6   0  11   -1.35    1.50 
   6   0 -11   -3.33    2.49 
   6   0  12    2.98    0.97 
   6   0  12    2.85    1.26 
  -6   0  13    1.83    1.45 
   6   0  13    4.26    1.50 
   6   0  13    0.90    0.95 
  -6   0  14    4.08    2.43 
   6   0  14    2.56    1.33 
   6   0  14    1.45    0.72 
  -6   0  15    1.72    1.47 
   6   0  15   -0.16    0.92 
  -6   0  16   41.53    6.91 
   6   0  16   59.23    5.74 
  -6   0  17   -0.36    0.74 
   6   0  17   -0.44    1.36 
   6   0  18  228.58   11.92 
   6   0  19    1.09    1.02 
   6   0  20   55.99    5.90 
   6   0  21   -0.62    0.70 
   6   0  22   53.99    5.69 
   6   0  23   -0.11    0.63 
   6   0  23   -0.69    0.69 
   6   0  24   21.33    3.39 
   6   0  24   24.75    3.06 
   6   0  25    0.07    0.45 
   6   0  25    0.72    1.03 
   6   0  26    0.97    0.62 
   6   0  26    1.39    0.69 
   6   0  27   -0.88    0.60 
   6   0  27   -0.09    0.80 
   6   0  28    3.97    0.97 
   6   1   0  943.21   40.90 
   6  -1   0 1087.78   49.89 
   6   1  -1   54.88    9.71 
   6  -1   1   74.86   13.22 
   6  -1  -1   63.78   11.36 
   6   1   1   59.49   10.16 
   6   1   2   42.39    8.62 
   6   1  -2   52.42    9.50 
   6  -1   2   44.65   11.33 
   6  -1  -2   47.21    9.56 
   6   1   3    1.15    1.52 
   6   1  -3   -1.26    2.48 
   6  -1   3    0.22    2.65 
   6  -1  -3   -0.53    1.47 
   6   1   4  493.72   29.06 
   6   1  -4  516.07   29.31 
   6  -1  -4  489.71   28.28 
   6   1   5  204.58   18.29 
   6   1  -5  232.79   18.96 
   6  -1   5  261.21   24.07 
   6  -1  -5  217.80   18.18 
   6   1   6    4.52    2.73 
   6   1  -6    9.01    4.02 
   6  -1   6   13.80    5.03 
   6  -1  -6    8.45    3.08 
   6   1   7  398.28   24.54 
   6   1  -7  404.92   23.74 
   6  -1   7  427.03   28.88 
   6  -1  -7  406.87   23.13 
   6   1   8  231.71   18.75 
   6   1  -8  241.08   18.22 
   6  -1   8  231.61   20.57 
   6  -1  -8  235.92   17.39 
   6   1   9   52.89    8.70 
   6   1  -9   68.69    9.94 
   6  -1   9   42.73    8.26 
   6  -1   9   62.59    9.51 
   6   1  10  228.27   18.45 
   6  -1 -10  266.20   18.58 
   6  -1  10  224.39   17.11 
  -6  -1  11    1.82    1.30 
   6   1  11    4.47    2.60 
   6   1 -11   -1.80    2.05 
   6  -1 -11    2.50    1.98 
   6  -1  11    0.97    1.11 
   6  -1  12    1.64    1.38 
   6   1  12    1.96    0.99 
   6   1  13   12.99    2.54 
   6  -1  13   12.04    2.34 
   6  -1  14   26.78    3.83 
  -6   1  14   17.01    4.82 
   6  -1  14   16.74    2.91 
   6   1  14   21.18    3.36 
   6  -1  15   47.06    5.11 
   6  -1  15   30.56    4.10 
   6   1  15   38.23    4.49 
  -6   1  15   31.84    6.49 
  -6   1  16  229.85   17.33 
   6  -1  16  260.68   12.03 
   6   1  16  262.80   12.37 
  -6   1  17   37.13    7.07 
   6  -1  17   63.65    5.83 
   6  -1  17   59.74    5.90 
   6   1  17   44.93    5.23 
   6  -1  18   60.38    5.95 
   6   1  18   63.60    6.40 
   6  -1  19    1.07    0.95 
   6   1  19    1.50    1.17 
   6  -1  20   14.29    2.41 
   6  -1  20    7.31    2.05 
   6   1  20   11.79    2.78 
   6  -1  21    2.37    0.97 
   6  -1  21    0.01    0.80 
   6   1  21    0.35    0.89 
   6  -1  22    4.43    1.43 
   6  -1  22    6.39    2.00 
   6   1  22    3.45    1.58 
   6  -1  23    9.08    1.74 
   6  -1  23    8.33    2.20 
   6   1  23    5.36    1.84 
   6  -1  24  127.78    7.96 
   6   1  24  126.12    8.31 
   6  -1  24  132.13    6.77 
   6  -1  25    2.15    0.77 
   6   1  25    3.76    1.30 
   6  -1  25    1.23    0.66 
   6   1  25    2.26    1.32 
   6  -1  26    6.08    1.32 
   6   1  26    8.09    1.64 
   6  -1  26    7.42    1.65 
   6   1  26    5.19    1.56 
   6   1  27    6.91    1.46 
   6   1  27    8.13    1.95 
   6  -1  27    7.70    1.37 
   6  -1  28  104.06    4.64 
   6   1  28  115.67    5.34 
   6   2   0   87.22   12.42 
   6  -2   0   95.03   14.40 
   6  -2   0  111.37   15.49 
   6   2   1   31.18    7.69 
   6   2  -1   24.54    6.81 
   6  -2   1   22.87    7.76 
   6  -2  -1   23.05    7.13 
   6  -2  -1   31.07    7.93 
   6  -2   1   34.02    9.01 
   6   2  -2   38.42    8.21 
   6   2   2   34.17    7.60 
   6  -2  -2   47.37    9.31 
   6  -2   2   44.30   10.17 
   6   2  -3    2.18    1.78 
   6   2   3    4.30    2.97 
   6  -2  -3    1.58    2.02 
   6  -2   3    4.53    4.21 
   6   2  -4  190.23   18.23 
   6   2   4  162.10   15.86 
   6  -2  -4  173.60   16.29 
   6  -2   4  212.75   20.83 
   6   2  -5   16.56    5.47 
   6   2   5   10.54    3.93 
   6  -2  -5   11.09    3.78 
   6  -2   5   14.95    5.20 
   6   2   6  103.37   11.87 
   6   2  -6  117.36   13.56 
   6  -2  -6  109.93   12.02 
   6   2   7  281.90   19.52 
   6   2  -7  387.58   24.43 
   6  -2  -7  316.46   19.66 
   6  -2   7  385.04   25.13 
   6   2   8   21.04    5.56 
   6   2  -8   24.43    6.25 
   6  -2  -8   16.96    4.57 
   6  -2   8   27.47    6.30 
   6   2   9   -1.27    1.57 
   6   2  -9    3.24    3.09 
   6  -2  -9    1.90    1.49 
   6  -2   9    2.45    2.08 
   6   2  10  306.17   21.02 
   6  -2 -10  331.60   20.70 
   6  -2  10  300.33   19.47 
   6  -2 -11   17.11    4.85 
   6  -2  11   15.66    2.76 
   6   2  11   11.74    4.16 
   6   2  11   12.83    2.41 
   6  -2  12  153.20    8.41 
   6   2  12  125.54    7.81 
   6  -2  13   -0.09    0.59 
   6   2  13    0.01    0.82 
   6  -2  14   24.96    3.50 
  -6   2  14   20.57    5.59 
   6   2  14   22.33    3.43 
   6  -2  15   25.42    3.60 
  -6   2  15   20.21    5.72 
   6   2  15   24.42    3.71 
   6  -2  16   70.87    6.06 
   6  -2  16   65.64    6.01 
   6   2  16   60.53    6.04 
  -6   2  16   50.00    8.64 
  -6   2  17   58.97    9.18 
   6  -2  17   71.72    6.09 
   6  -2  17   71.70    6.34 
   6   2  17   55.42    5.90 
   6  -2  18   36.42    4.28 
   6  -2  18   37.74    4.63 
   6   2  18   34.44    4.72 
   6  -2  19    5.47    1.40 
   6  -2  19    4.75    1.59 
   6  -2  19    4.62    1.64 
   6   2  19    6.08    2.05 
   6  -2  20   -0.37    0.64 
   6  -2  20    0.65    0.91 
   6   2  20    0.57    0.85 
   6  -2  21    6.62    1.63 
   6  -2  21    6.83    1.94 
   6   2  21    7.54    2.18 
   6   2  22   16.68    3.09 
   6  -2  22   13.52    2.29 
   6   2  23   12.01    2.73 
   6  -2  23   12.70    2.06 
   6   2  24   21.58    3.45 
   6  -2  24   20.43    2.52 
   6   2  25   -0.57    0.80 
   6  -2  25    0.59    0.58 
   6   2  26    3.53    1.36 
   6   2  26    2.55    1.31 
   6  -2  26    3.16    0.90 
   6   2  27   -0.43    0.55 
   6   2  27    0.08    0.80 
   6  -2  27    0.40    0.44 
   6   2  28   47.64    3.39 
   6  -3   0  222.19   20.70 
   6  -3  -1    7.20    3.64 
   6  -3   1   14.05    5.58 
   6  -3  -2    1.31    1.86 
   6  -3   2    1.95    1.31 
   6  -3  -3    1.54    1.83 
   6  -3   3    3.88    2.94 
   6  -3  -4  173.22   16.23 
   6  -3   4  211.24   19.96 
   6  -3  -5    6.97    2.93 
   6  -3   5    8.61    4.29 
   6   3  -6  147.11   17.11 
   6   3   6  103.48   12.24 
   6  -3  -6   98.51   11.60 
   6  -3   6  114.38   14.08 
   6  -3  -7   11.92    4.08 
   6  -3   7   12.98    4.73 
   6   3  -7   20.81    6.29 
   6   3   7   11.69    4.14 
   6  -3  -8    6.78    2.65 
   6  -3   8    7.56    3.25 
   6   3  -8    8.41    4.10 
   6   3   8    4.77    2.69 
   6   3   9   98.82   11.85 
   6  -3   9  114.97    6.50 
   6   3   9  118.93    7.32 
   6  -3  -9   98.66   10.98 
   6  -3   9  102.26   11.82 
   6  -3  10  127.23    7.08 
   6   3  10  119.83   13.12 
   6   3 -10  162.57   17.47 
   6   3  10  129.05    7.82 
   6  -3 -10  118.49   12.24 
   6  -3  10  118.27   11.87 
   6  -3  11   47.70    4.52 
   6   3  11   47.01    8.60 
   6   3  11   49.18    4.91 
   6  -3 -11   45.98    7.90 
   6  -3  12  216.48    9.89 
   6   3  12  203.80   10.27 
   6  -3  13   82.20    6.18 
   6   3  13   70.86    6.19 
   6  -3  14   91.18    6.65 
   6   3  14   90.30    7.20 
  -6   3  15    4.14    2.56 
   6  -3  15    8.33    1.99 
   6   3  15    6.66    2.04 
   6  -3  16   72.56    6.10 
   6   3  16   67.93    6.48 
  -6   3  16   55.58    9.36 
   6  -3  17    0.83    0.91 
   6   3  17    1.73    1.28 
   6  -3  18   46.66    4.95 
   6   3  18   45.84    5.57 
   6  -3  19    1.76    1.15 
   6   3  19    1.63    1.28 
   6  -3  20    2.06    1.16 
   6   3  20    1.42    1.41 
   6   3  21    0.78    0.77 
   6   3  22    8.14    2.19 
   6   3  23    6.38    1.98 
   6   3  24  101.11    7.08 
   6   3  25    0.52    0.59 
   6   3  26   41.94    4.07 
   6   3  27    8.96    1.58 
   6   3  27    5.55    1.39 
   6   3  28   11.88    1.57 
   6  -4   0  409.57   27.59 
   6  -4  -1   40.96    8.68 
   6  -4   1   40.17    8.88 
   6  -4  -2   -0.04    1.95 
   6  -4   2    4.87    3.15 
   6  -4  -3   48.27    8.78 
   6  -4   3   49.50    9.63 
   6  -4  -4    8.00    3.72 
   6  -4   4    7.97    3.59 
   6  -4   5   32.70    7.71 
   6  -4  -5   28.10    6.38 
   6  -4  -6    0.52    1.93 
   6  -4   6    1.61    1.82 
   6  -4   6    0.35    0.42 
   6  -4  -7    2.68    1.98 
   6  -4   7    2.04    2.01 
   6  -4   7    1.76    0.91 
   6   4   7    2.11    0.93 
   6  -4   8    3.22    1.07 
   6  -4  -8    3.98    2.36 
   6  -4   8    2.16    1.65 
   6   4   8    3.15    1.21 
   6   4  -9   -0.33    1.33 
   6   4   9    2.03    1.90 
   6  -4   9   -0.30    0.59 
   6  -4  -9   -2.61    1.93 
   6  -4   9   -2.67    2.08 
   6   4   9    0.65    0.73 
  -6  -4   9   -0.95    0.53 
   6  -4 -10   50.14    8.12 
   6  -4  10   51.79    8.37 
   6   4  10   51.93    8.93 
   6  -4  10   53.62    4.66 
   6   4  10   58.76    5.45 
  -6  -4  10   40.78    3.16 
   6  -4  11  315.40   11.73 
   6   4  11  320.12   12.97 
   6  -4  12  184.13    9.38 
   6   4  12  178.43    9.92 
  -6  -4  12  161.02    7.51 
   6  -4  13   88.15    6.71 
   6   4  13   87.21    7.13 
  -6  -4  13   72.80    5.16 
   6  -4  14    0.99    0.91 
   6   4  14    1.59    1.21 
   6  -4  15   54.78    5.50 
   6   4  15   49.68    5.51 
  -6  -4  15   50.56    4.20 
   6  -4  16    9.34    2.28 
   6   4  16    6.85    2.24 
  -6  -4  16    2.17    1.35 
   6  -4  17   -0.10    0.73 
   6   4  17    1.25    0.80 
   6  -4  18    1.36    1.13 
   6   4  18   -0.75    1.41 
   6  -4  19    0.80    0.88 
   6   4  19    1.61    1.25 
   6  -4  20   34.98    4.44 
   6   4  20   26.07    4.03 
   6  -4  21    2.34    1.24 
   6   4  21    1.96    1.45 
   6   4  22    0.47    0.99 
   6   4  23   11.97    2.45 
   6   4  24   78.08    5.80 
   6   4  25    1.26    0.71 
   6   4  26    6.91    1.55 
   6   4  27   43.58    3.05 
   6  -5   0   26.57    3.14 
   6  -5   0   33.24    8.24 
   6  -5   1    7.66    1.76 
   6  -5  -1    5.28    1.38 
   6  -5  -1    5.38    3.16 
   6  -5   1    3.55    2.77 
   6  -5   2   44.96    3.99 
   6  -5  -2   49.00    4.35 
   6   5   2   57.37    5.03 
   6  -5  -2   49.28    9.43 
   6  -5   2   48.65    9.88 
   6  -5   3    3.48    1.06 
   6  -5  -3    6.53    1.82 
   6  -5  -3    4.31    3.49 
   6  -5   3    2.65    2.82 
   6   5   3    5.13    1.58 
   6  -5   4    3.05    1.05 
   6  -5  -4    3.13    1.10 
   6  -5  -4    0.96    1.45 
   6  -5   4    2.54    2.31 
   6   5   4    4.61    1.56 
  -6  -5   4    1.51    0.72 
   6  -5   5    0.90    0.86 
   6  -5  -5    0.87    0.65 
   6  -5  -5   -0.62    1.87 
   6  -5   5   -2.08    2.16 
   6   5   5    1.39    0.94 
   6  -5  -6  193.09   17.22 
   6  -5   6  254.38   21.74 
   6  -5   6  238.31    9.54 
   6  -5  -6  320.90   12.41 
   6   5   6  204.38   10.27 
  -6  -5   6  123.92    3.89 
   6  -5   7   13.72    2.39 
   6  -5  -7   11.77    4.20 
   6  -5   7    9.99    4.21 
   6   5   7   17.49    3.10 
   6  -5   8   45.21    4.39 
   6   5   8   44.00    4.91 
   6  -5  -8   27.62    6.26 
   6  -5   8   40.00    8.10 
   6  -5   9   23.91    3.36 
   6   5   9   25.76    3.86 
   6  -5  -9   13.16    4.65 
   6  -5   9   13.66    4.70 
   6  -5 -10   40.77    8.11 
   6  -5  10   51.88    5.03 
   6  -5  10   42.89    8.19 
   6   5  10   53.38    5.61 
  -6  -5  10   67.86    4.17 
   6  -5  11  155.70    9.04 
   6   5  11  155.39    9.64 
   6  -5  12  343.17   13.87 
   6   5  12  320.57   14.11 
   6  -5  13   27.77    4.09 
   6   5  13   25.11    3.96 
  -6  -5  13   33.18    3.83 
   6  -5  14   47.31    5.60 
   6   5  14   38.68    5.01 
  -6  -5  14   47.02    4.25 
   6  -5  15   39.33    5.29 
   6   5  15   33.01    4.72 
  -6  -5  15   38.71    4.05 
   6  -5  16   11.70    3.04 
   6   5  16    5.78    1.87 
   6  -5  17    5.05    1.73 
   6   5  17    2.78    1.37 
   6   5  18   84.40    7.27 
  -6  -5  18   93.54    5.49 
   6  -5  19    0.02    0.95 
   6   5  19    1.15    1.28 
   6  -5  20    0.34    1.11 
   6   5  20   -0.54    0.75 
   6  -5  21    5.24    2.10 
   6   5  21    2.98    1.37 
   6   5  22   45.33    4.54 
  -6  -5  22   86.94    3.76 
   6   5  23   25.07    3.25 
   6   5  24    6.04    1.52 
   6   5  25    2.47    0.96 
   6  -6   0   82.58   13.75 
   6  -6   0   85.85    6.15 
   6  -6  -1   94.95   14.56 
   6  -6   1   89.90   14.35 
   6  -6   1   95.59    6.43 
   6  -6  -1  101.20    6.74 
   6  -6   2    1.28    1.03 
   6  -6  -2    0.81    0.80 
   6  -6  -2    0.07    1.03 
   6  -6   3    8.84    1.94 
   6  -6  -3    8.64    2.08 
   6  -6  -3    3.38    2.73 
   6  -6   3   10.20    4.90 
   6  -6   4    0.86    0.74 
   6  -6  -4    0.00    0.68 
   6  -6  -4   -0.28    1.01 
   6  -6   4    1.96    2.27 
   6  -6  -5   77.39   11.95 
   6  -6   5   92.53   14.49 
   6  -6   5   91.37    6.36 
   6  -6  -5  105.45    7.28 
   6  -6   6   35.92    4.10 
   6  -6  -6   35.56    4.35 
  -6  -6   6   19.62    1.99 
   6  -6  -6   20.91    6.23 
   6  -6   6   32.93    8.61 
   6  -6   7   83.59    6.42 
   6  -6  -7   68.94   10.99 
   6  -6   7   71.03   12.29 
   6  -6  -7  105.85    7.76 
   6   6   7  109.70    8.33 
  -6  -6   7   95.29    3.85 
   6  -6   8    1.72    1.14 
   6  -6  -8    3.72    1.92 
   6   6   8    1.95    1.17 
   6  -6  -8   -3.70    2.59 
   6  -6   8    4.64    3.92 
   6  -6   9   51.36    9.70 
   6  -6   9   76.49    6.73 
   6  -6  -9   62.11   10.26 
   6  -6  -9  100.53    8.21 
   6   6   9   81.33    7.37 
  -6  -6   9  120.44    4.35 
   6  -6  10   38.54    4.96 
   6   6  10   40.08    5.19 
   6  -6  11  232.32   12.62 
   6   6  11  229.51   12.58 
   6  -6  12    4.27    2.07 
   6   6  12    3.43    1.75 
   6  -6  13   21.23    4.26 
   6   6  13    8.10    2.41 
   6  -6  14   37.09    5.98 
   6   6  14   22.25    4.09 
   6  -6  15  140.41   11.63 
  -6  -6  15  136.87    5.60 
   6  -6  16   -0.83    1.42 
   6   6  16    1.01    0.93 
   6  -6  17   28.26    5.50 
   6   6  17   11.34    2.83 
   6  -6  18   43.27    6.45 
   6   6  18   18.69    3.25 
   6  -6  19   86.73    9.00 
  -6  -6  19  107.65    4.26 
   6  -6  20   -1.28    1.92 
   6   6  20   -1.05    1.03 
   6  -6  21    2.98    1.59 
   6   6  21    2.81    1.18 
   6   6  22    0.72    0.65 
  -6  -6  22   97.46    2.99 
   6   6  23    3.33    1.03 
   6   6  24   34.18    2.92 
   6  -7   0   -2.86    2.95 
   6  -7   0    1.55    0.88 
   6  -7   1   78.66    6.13 
   6  -7  -1   73.39    6.01 
   6  -7  -1   75.85   14.07 
   6  -7   1   86.13   15.25 
   6  -7  -2   22.91    7.49 
   6  -7   2   21.40    7.55 
   6  -7   2   28.51    3.70 
   6  -7  -2   25.52    3.58 
   6  -7   3    2.27    1.13 
   6  -7  -3    1.39    1.07 
   6  -7   4    0.06    0.76 
   6  -7  -4   -0.20    0.74 
   6  -7   5   43.69    4.75 
   6  -7  -5   47.63    5.03 
   6  -7   6  141.55    8.75 
   6  -7  -6  152.02    9.15 
   6  -7   7   79.25    6.86 
   6  -7  -7   78.75    6.70 
   6  -7  -8   17.60    3.30 
   6  -7   8   13.81    2.89 
   6  -7   9   59.19    6.45 
   6  -7  -9   62.18    6.23 
  -6  -7   9   43.02    2.66 
   6  -7  10   28.18    4.80 
   6  -7 -10   27.35    4.15 
   6  -7  11  284.24   15.63 
   6  -7 -11  269.62   13.34 
   6  -7  12    0.55    1.84 
   6  -7 -12    1.15    0.92 
   6  -7  13  335.43   19.02 
  -6  -7  13  198.28    5.41 
   6  -7  14   33.44    6.70 
  -6  -7  14  146.44    4.52 
   6  -7  15  102.96   11.60 
  -6  -7  15  161.65    4.84 
   6  -7  16   62.81    9.06 
  -6  -7  16  150.26    4.51 
   6  -7  17   82.87   10.10 
  -6  -7  17  134.82    4.09 
   6  -7  18   78.78    9.57 
  -6  -7  18  131.28    3.78 
   6  -7  19    7.27    2.73 
  -6  -7  19  122.50    3.45 
   6  -7  20    1.67    1.17 
  -6  -7  20   67.55    2.31 
  -6  -7  21   12.94    1.30 
  -6  -7  22    8.24    0.89 
   6  -8   0   39.34    4.46 
   6  -8   1   -0.54    1.11 
   6  -8  -1    0.77    0.88 
   6  -8   2    0.39    0.63 
   6  -8  -2    0.56    0.80 
   6  -8   3   97.90    6.98 
   6  -8  -3  105.25    7.38 
   6  -8   4   35.00    4.28 
   6  -8  -4   35.25    4.33 
   6  -8   5  229.45   11.23 
   6  -8  -5  240.05   11.28 
   6  -8   6    3.60    1.65 
   6  -8  -6    3.08    1.25 
   6  -8   7    0.07    1.11 
   6  -8  -7   -0.18    0.93 
   6  -8  -8   17.70    3.27 
   6  -8   8   17.80    3.60 
   6  -8   9   31.15    4.98 
   6  -8  -9   23.64    3.74 
   6  -8  10    0.04    1.14 
   6  -8 -10    0.97    0.69 
   6  -8 -11   19.87    3.23 
   6  -8  11   26.73    5.12 
   6  -8  12   45.04    7.13 
   6  -8 -12   26.06    3.84 
   6  -8  13    5.64    2.97 
   6  -8 -13    3.03    0.98 
   6  -8  14   27.26    6.07 
   6  -8  15    6.64    3.34 
   6  -8  16    7.66    3.59 
   6  -8  17    1.52    1.55 
   6  -8  18    8.65    2.58 
   6  -8  19  167.76    9.86 
   6  -9   0   51.58    4.85 
   6  -9   1   21.86    3.21 
   6  -9  -1   25.05    3.45 
   6  -9   2    8.33    2.07 
   6  -9  -2    6.08    1.72 
   6  -9   3    1.79    1.05 
   6  -9  -3    4.18    1.59 
   6  -9   4   45.91    4.87 
   6  -9  -4   44.98    4.71 
   6  -9   5   39.76    4.57 
   6  -9  -5   37.03    4.34 
   6  -9   6    2.25    1.26 
   6  -9  -6    2.12    1.34 
   6  -9   7   74.44    6.77 
   6  -9  -7   67.17    5.82 
   6  -9   8   14.50    3.08 
   6  -9  -8    9.98    2.37 
   6  -9   9    9.93    2.71 
   6  -9  -9    9.41    2.18 
   6  -9  10    8.20    2.60 
   6  -9 -10    7.08    2.07 
   6  -9  11  127.79   10.19 
   6  -9 -11   78.66    6.06 
   6  -9  12    0.85    2.06 
   6  -9 -12    0.87    0.82 
   6  -9  13   36.10    5.67 
   6  -9 -13   19.85    2.76 
   6  -9  14   33.75    5.46 
   6  -9  15  207.45   12.43 
   6  -9  16   18.60    3.45 
   6  -9  17   26.68    3.51 
   6 -10   0    6.75    1.73 
   6 -10   1    6.09    1.72 
   6 -10  -1    7.30    1.79 
   6 -10   2    5.05    1.61 
   6 -10  -2    6.36    1.74 
   6 -10   3    9.81    2.07 
   6 -10  -3    7.68    1.86 
   6 -10   4    7.08    1.80 
   6 -10  -4    6.43    1.82 
   6 -10   5   81.18    6.17 
   6 -10  -5   77.15    5.64 
   6 -10   6   19.58    3.15 
   6 -10  -6   15.55    2.63 
   6 -10   7   27.50    3.77 
   6 -10  -7   27.59    3.40 
   6 -10   8    2.16    1.12 
   6 -10  -8    0.49    0.51 
   6 -10   9    2.95    1.31 
   6 -10  -9    2.84    1.31 
   6 -10  10    1.32    1.04 
   6 -10 -10    0.49    0.66 
   6 -10  11   35.55    4.55 
   6 -10 -11   20.22    2.51 
   6 -10  12   46.13    4.89 
   6 -10 -12   25.07    2.59 
   6 -10  13   36.36    4.14 
   6 -11   0    4.92    1.43 
   6 -11   1   55.26    4.54 
   6 -11  -1   55.09    4.43 
   6 -11   2   19.63    2.70 
   6 -11  -2   17.84    2.48 
   6 -11   3    5.03    1.51 
   6 -11  -3    4.60    1.28 
   6 -11   4   11.27    2.17 
   6 -11  -4   10.59    1.89 
   6 -11   5   54.62    4.59 
   6 -11  -5   49.89    4.01 
   6 -11   6   34.20    3.68 
   6 -11  -6   23.10    2.65 
   6 -11   7  148.17    7.60 
   6 -11  -7   86.28    4.93 
   6 -11   8    2.11    1.07 
   7   0   0    1.73    2.33 
   7   0   1    0.49    3.19 
   7   0  -1   -0.31    3.63 
   7   0   2    6.34    4.51 
   7   0  -2    4.60    3.63 
   7   0   3   -0.45    3.98 
   7   0  -3    0.51    1.48 
   7   0   4   15.61    5.61 
   7   0  -4    2.87    2.90 
   7   0   5    1.50    3.09 
   7   0  -5    0.09    1.19 
   7   0   6   -0.83    2.15 
   7   0  -6   -4.34    3.02 
   7   0   7    1.13    2.25 
   7   0  -7   -4.81    3.16 
   7   0  -8   48.12    9.50 
   7   0   8   48.88   10.29 
   7   0   9   -2.24    2.36 
   7   0  -9    1.59    3.18 
   7   0   9   -0.64    1.37 
   7   0  10  349.00   27.51 
   7   0  10  375.36   15.06 
   7   0  11   -0.68    0.73 
   7   0  11   -2.25    2.28 
   7   0  11    0.96    0.95 
   7   0  12    6.87    2.01 
   7   0  12    3.55    1.55 
  -7   0  13   -0.45    0.77 
   7   0  13    0.34    0.96 
   7   0  13    0.39    0.98 
   7   0  14  248.26   12.79 
   7   0  15    1.51    1.18 
   7   0  16   35.82    5.01 
   7   0  17    0.15    1.06 
   7   0  18   75.78    7.59 
   7   0  19    0.39    1.06 
   7   0  20   60.06    6.65 
   7   0  21    0.90    1.32 
   7   0  22    0.02    0.54 
   7   0  22    0.56    0.91 
   7   0  23    0.17    0.44 
   7   0  23    1.02    0.87 
   7   0  24   -0.35    0.53 
   7   0  24    0.48    0.94 
   7   0  25   -0.52    0.41 
   7   0  25    0.48    0.70 
   7   0  26    0.32    0.42 
   7   0  26    0.42    0.75 
   7   1   0    0.21    1.98 
   7  -1   0    2.89    5.27 
   7   1   1   -4.92    3.52 
   7   1  -1   -0.43    1.99 
   7  -1   1    1.54    3.46 
   7  -1  -1    6.67    5.70 
   7   1   2    1.17    1.39 
   7   1  -2    2.58    3.41 
   7  -1   2    4.61    2.48 
   7  -1  -2    7.38    4.28 
   7   1   3   13.88    5.83 
   7   1  -3   14.76    6.10 
   7  -1   3   21.64    9.67 
   7  -1  -3   20.65    7.77 
   7   1   4  699.35   38.00 
   7   1  -4  735.08   39.02 
   7  -1  -4  772.63   42.76 
   7   1   5    2.44    2.43 
   7   1  -5    1.59    2.11 
   7  -1   5    3.77    2.26 
   7  -1  -5   -4.00    3.09 
   7   1   6    1.88    3.44 
   7   1  -6    7.01    3.71 
   7  -1   6    9.47    5.43 
   7  -1  -6    3.35    2.71 
   7   1   7   16.06    5.84 
   7   1  -7   19.08    6.41 
   7  -1   7   18.94    7.38 
   7  -1  -7   18.03    6.07 
   7   1   8  161.88   17.65 
   7   1  -8  186.31   19.12 
   7  -1   8  198.88   21.58 
   7  -1  -8  178.78   17.98 
   7   1   8  189.95   10.32 
   7  -1   9   51.22    5.16 
   7   1   9   45.36    9.26 
   7   1  -9   39.54    9.17 
   7  -1   9   40.03    4.69 
   7   1   9   44.41    5.13 
   7  -1  -9   43.28    8.68 
   7  -1   9   40.89    9.28 
   7  -1  10  357.93   13.83 
   7   1  10  266.41   22.83 
   7   1 -10  365.95   28.84 
   7  -1  10  290.30   12.80 
   7   1  10  303.16   13.54 
   7  -1 -10  341.54   25.36 
   7  -1  10  298.17   23.07 
   7  -1  11   22.26    3.63 
   7  -1  11   18.84    3.33 
   7   1  11   23.13    6.80 
   7   1  11   22.31    3.69 
   7  -1 -11   31.51    7.80 
   7  -1  12  174.18   10.00 
   7  -1  12  145.81    9.19 
   7   1  12  148.03    9.68 
   7  -1  13   14.44    2.93 
   7  -1  13   13.12    2.92 
   7   1  13   15.02    3.14 
   7  -1  14  122.81    8.35 
   7  -1  14  114.29    8.40 
   7   1  14  118.25    8.87 
   7  -1  15  209.92   10.86 
   7  -1  15  207.32   11.61 
   7   1  15  202.94   11.88 
   7  -1  16  133.93    8.58 
   7  -1  16  124.79    9.16 
   7   1  16  145.78   10.24 
   7  -1  17   15.88    3.33 
   7   1  17   13.05    3.20 
   7  -1  18   43.18    5.43 
   7   1  18   37.68    5.37 
   7  -1  19    2.88    1.74 
   7   1  19    3.79    1.87 
   7  -1  20  187.36   11.17 
   7   1  20  191.57   12.14 
   7  -1  21    2.25    1.73 
   7   1  21    4.11    2.06 
   7  -1  22   30.26    4.27 
   7   1  22   29.12    4.47 
   7  -1  23    1.20    0.94 
   7   1  23    0.94    1.03 
   7   1  24    4.63    1.38 
   7  -1  24    3.46    1.42 
   7   1  24    3.50    1.64 
   7   1  25    0.27    0.45 
   7  -1  25    0.99    0.87 
   7   1  25    0.55    0.96 
   7   1  26  150.07    8.46 
   7   1  26  134.25    5.62 
   7   1  27   30.41    3.59 
   7   1  27   20.31    1.91 
   7   2   0    0.93    1.71 
   7  -2   0    3.61    3.26 
   7   2   1    7.56    4.06 
   7   2  -1   11.90    5.54 
   7  -2  -1   10.83    5.95 
   7  -2   1    9.46    5.72 
   7   2   2    1.49    2.25 
   7   2  -2    1.18    3.03 
   7  -2  -2   -2.74    3.01 
   7  -2   2   -1.01    2.45 
   7   2   3   15.96    5.52 
   7   2  -3   20.25    6.69 
   7  -2  -3   25.69    8.19 
   7  -2   3   29.08    9.35 
   7   2   4    9.50    4.77 
   7   2  -4   10.51    4.89 
   7  -2  -4   10.25    4.44 
   7  -2   4    7.47    4.97 
   7   2   5    8.05    3.83 
   7   2  -5    8.52    3.98 
   7  -2  -5    7.95    4.12 
   7  -2   5   13.07    5.84 
   7   2   6   14.59    4.83 
   7   2  -6   21.61    6.77 
   7   2   6   16.23    2.82 
   7  -2  -6   12.43    4.43 
   7  -2   6   27.44    8.61 
   7   2   7   85.61   12.18 
   7   2  -7  130.94   16.60 
   7   2   7  104.92    7.29 
   7  -2  -7  107.21   13.38 
   7  -2   7  128.80   17.13 
   7  -2   8   84.73    6.39 
   7   2   8   65.59   10.58 
   7   2  -8  101.60   14.47 
  -7   2   8   88.23    6.19 
   7   2   8   80.73    6.62 
   7  -2  -8   71.59   11.08 
   7  -2   8   89.85   13.75 
   7  -2   9   32.32    4.02 
   7   2   9   18.33    6.10 
   7   2  -9   34.75    8.77 
  -7   2   9   36.01    4.00 
   7   2   9   30.14    4.09 
   7  -2  -9   28.87    6.85 
   7  -2   9   36.95    8.11 
   7  -2  10    1.79    1.92 
   7  -2  10    0.56    0.60 
   7   2  10    4.72    3.01 
   7   2 -10   -4.86    3.52 
   7   2  10   -0.81    1.16 
   7  -2 -10   -4.32    2.84 
   7  -2  11   16.83    2.86 
   7  -2 -11   20.31    6.36 
   7   2  11   18.22    5.85 
   7   2  11   13.98    2.99 
   7  -2  12    7.83    2.14 
   7   2  12    6.27    2.10 
   7  -2  13   11.97    2.45 
   7   2  13   12.58    3.11 
  -7   2  14    8.17    3.17 
   7  -2  14   12.19    2.70 
   7   2  14   14.22    3.14 
   7  -2  15  158.77    9.27 
   7   2  15  145.85   10.08 
   7  -2  16    2.79    1.47 
   7   2  16    1.14    1.07 
   7  -2  17    0.82    1.04 
   7   2  17   -0.50    1.62 
   7  -2  18    0.31    0.76 
   7   2  18    0.31    0.99 
   7   2  19    0.43    1.11 
   7   2  20   14.06    3.26 
   7   2  21   13.03    3.09 
   7   2  22   26.69    4.27 
   7   2  23    0.76    1.10 
   7   2  24    2.57    1.39 
   7   2  25    9.36    1.69 
   7   2  25   10.48    2.38 
   7   2  26   10.62    2.18 
   7   2  26   13.17    1.78 
   7   2  27   -1.20    0.58 
   7   2  27   -0.21    0.55 
   7   3   0    1.98    3.25 
   7  -3   0   -0.62    2.58 
   7   3  -1   10.60    4.47 
   7   3   1   12.04    4.72 
   7  -3  -1    9.23    5.41 
   7  -3   1   11.50    5.93 
   7   3  -2   99.23   15.61 
   7   3   2   71.66   12.23 
   7  -3  -2   89.04   14.71 
   7  -3   2  110.61   18.08 
   7   3  -3    2.19    2.67 
   7   3   3    1.73    1.60 
   7  -3  -3   -4.95    3.51 
   7  -3   3    3.75    3.35 
   7   3  -4  197.57   21.82 
   7   3   4  156.00   17.18 
   7   3   4  164.44    8.45 
   7  -3  -4  167.39   18.71 
   7  -3   4  214.21   23.85 
   7   3  -5  267.11   24.91 
   7   3   5  188.69   18.27 
   7   3   5  215.52    9.94 
   7  -3  -5  233.13   21.16 
   7  -3   5  272.35   26.28 
   7  -3  -6   12.19    4.66 
   7  -3   6   12.23    5.25 
   7  -3   6    8.33    1.87 
   7   3   6    9.58    3.78 
   7   3  -6   11.52    5.07 
   7   3   6    9.47    2.04 
   7  -3  -7    2.29    2.10 
   7  -3   7    7.88    4.10 
   7  -3   7    3.60    0.92 
   7   3   7    4.40    2.75 
   7   3  -7    1.78    2.36 
   7   3   7    4.22    1.37 
   7  -3   8  147.38    8.03 
   7   3   8  119.00   14.05 
   7   3  -8  171.31   19.68 
   7   3   8  142.42    8.61 
   7  -3  -8  127.39   14.23 
   7  -3   8  148.05   16.94 
   7  -3   9   45.98    4.58 
   7   3   9   35.72    7.97 
   7  -3  -9   33.27    7.26 
   7  -3   9   36.99    7.97 
   7   3  -9   52.55   11.30 
   7   3   9   42.34    4.89 
   7  -3  10  161.17    8.85 
   7   3  10  135.08   15.66 
   7   3  10  167.72    9.84 
   7  -3 -10  147.73   15.43 
   7  -3  10  143.32   15.01 
   7  -3  11    8.08    2.07 
   7   3  11    7.29    2.21 
   7  -3  12    8.08    2.03 
   7   3  12    8.85    2.35 
   7  -3  13    0.27    0.73 
   7   3  13    1.17    0.99 
   7  -3  14   34.23    4.21 
   7   3  14   32.92    4.65 
   7  -3  15   65.38    5.90 
   7   3  15   64.78    6.61 
   7  -3  16    0.00    0.70 
   7   3  16   -0.59    1.13 
   7  -3  17   47.37    5.04 
   7   3  17   47.96    5.86 
   7  -3  18   27.59    3.80 
   7   3  18   30.78    4.79 
   7  -3  19    7.55    2.09 
   7   3  19    7.91    2.54 
   7   3  20  140.81    9.82 
   7   3  21    4.49    1.82 
   7   3  22   10.84    2.75 
   7   3  23   16.03    2.96 
   7   3  24    2.09    1.21 
   7   3  25   19.78    2.97 
   7   3  26   49.87    4.18 
   7   3  26   54.97    3.51 
   7   3  27   19.64    2.40 
   7  -4   0   -1.34    2.15 
   7  -4   0    0.30    0.71 
   7  -4   1   50.92    4.11 
   7  -4  -1   55.87   11.64 
   7  -4   1   55.49   12.07 
   7  -4  -2    4.66    3.81 
   7  -4   2    4.89    3.77 
   7  -4   2    3.39    1.13 
   7   4   2    3.69    1.45 
   7  -4  -3    2.36    2.42 
   7  -4   3    5.43    4.64 
   7   4   3    1.81    2.50 
   7  -4   3    1.76    0.89 
   7   4   3    2.07    1.14 
   7  -4  -4    9.73    4.44 
   7  -4   4    7.12    4.23 
   7   4  -4   10.97    5.67 
   7   4   4    6.43    3.23 
   7  -4   4    5.89    1.43 
   7   4   4    6.22    1.75 
   7  -4   5   29.09    3.40 
   7  -4  -5   28.76    7.57 
   7  -4   5   33.35    8.55 
   7   4  -5   44.84   10.64 
   7   4   5   25.46    7.11 
   7   4   5   32.29    3.97 
   7  -4   6   22.84    3.08 
   7  -4  -6   21.42    6.33 
   7  -4   6   23.12    7.27 
   7   4  -6   21.25    7.18 
   7   4   6   16.51    5.40 
   7   4   6   23.63    3.43 
   7  -4  -7    0.14    0.84 
   7  -4   7    0.47    1.29 
   7  -4   7    0.17    0.77 
   7   4  -7   -2.59    2.93 
   7   4   7   -2.27    2.15 
   7   4   7    0.96    0.51 
   7   4   8   70.73   11.10 
   7   4  -8   98.81   15.42 
   7  -4   8   82.79    6.03 
   7   4   8   82.91    6.74 
   7  -4  -8   65.20   10.19 
   7  -4   8   80.29   12.48 
   7  -4   9   16.60    2.82 
   7   4   9   14.62    5.03 
   7   4  -9   23.31    7.35 
   7  -4  -9   17.82    5.30 
   7  -4   9   18.72    5.76 
   7   4   9   18.41    3.26 
   7  -4  10   44.69    4.63 
   7   4  10   32.79    7.17 
   7   4 -10   54.04   11.37 
   7  -4 -10   34.77    7.52 
   7   4  10   44.29    5.07 
   7  -4  11   49.59    5.04 
   7   4  11   44.58    5.21 
   7  -4  12    5.34    1.59 
   7   4  12    3.23    1.30 
   7  -4  13   49.14    5.21 
   7   4  13   51.87    5.74 
   7  -4  14   89.13    7.02 
   7   4  14   86.76    7.53 
   7  -4  15    5.01    1.81 
   7   4  15    2.14    0.95 
   7  -4  16   -0.94    1.26 
   7   4  16    0.39    1.07 
   7  -4  17    0.05    0.86 
   7   4  17    0.74    1.42 
   7  -4  18    5.61    2.01 
   7   4  18    5.47    2.26 
   7  -4  19   12.87    2.70 
   7   4  19   11.56    2.90 
   7  -4  20   14.10    2.85 
   7   4  20   12.51    2.78 
   7   4  21    0.48    1.02 
   7   4  22    5.34    1.57 
   7   4  23   32.41    3.76 
   7   4  24    1.84    0.54 
   7   4  25    1.44    0.60 
   7   4  26    0.00    0.42 
   7  -5   0   -0.57    0.39 
   7  -5   0   -2.13    2.47 
   7   5   0   -0.50    0.56 
   7  -5   1    3.89    1.22 
   7  -5  -1    3.88    1.32 
   7  -5  -1    5.31    3.85 
   7  -5   1   -2.70    2.83 
   7   5   1    3.63    1.54 
   7  -5   2   42.30    4.03 
   7  -5  -2   34.56    3.78 
   7  -5   2   43.86   10.96 
   7   5   2   50.14    5.08 
   7  -5  -2   51.75   11.10 
   7  -5   3   31.28    3.56 
   7  -5  -3   32.70    3.70 
   7  -5  -3   34.59    9.14 
   7  -5   3   28.35    9.09 
   7   5   3   33.61    4.15 
   7  -5   4  132.64    7.37 
   7   5   4  146.16    8.98 
   7  -5  -4  116.82   15.65 
   7  -5   4  148.49   19.40 
   7  -5  -5   99.80   14.01 
   7  -5   5   96.80   15.41 
   7  -5   5   92.07    6.20 
   7   5   5  103.27    7.67 
   7  -5   6   19.96    2.99 
   7  -5  -6   10.18    4.38 
   7  -5   6   18.41    6.74 
   7   5   6   19.96    3.41 
   7  -5  -7   78.38   11.73 
   7  -5   7   90.61   13.96 
   7   5  -7  116.72   17.25 
   7   5   7   72.37   12.18 
   7  -5   7   93.88    6.71 
   7   5   7  108.13    8.03 
   7  -5  -8  132.64   15.03 
   7  -5   8  196.19   20.06 
   7   5  -8  159.27   19.70 
   7   5   8  192.87   19.09 
   7  -5   8  233.01   10.68 
   7   5   8  258.44   12.55 
  -7  -5   8   95.13    3.90 
   7  -5  -9   79.28   11.60 
   7  -5   9   83.22   12.87 
   7   5  -9  110.25   16.16 
   7   5   9   74.60   11.79 
   7  -5   9  120.36    7.88 
   7   5   9  122.07    8.73 
  -7  -5   9   68.16    3.21 
   7  -5  10   46.39    5.04 
   7   5  10   44.84    5.33 
   7  -5  11   47.26    5.21 
   7   5  11   40.10    5.04 
   7  -5  12   14.12    3.06 
   7   5  12   18.56    3.67 
   7  -5  13   14.67    3.05 
   7   5  13   12.84    2.92 
   7  -5  14   67.76    6.80 
   7   5  14   59.65    6.37 
   7  -5  15    8.68    2.61 
   7   5  15    4.36    2.09 
   7  -5  16    4.07    2.07 
   7   5  16    1.77    1.35 
   7  -5  17   39.90    5.42 
   7   5  17   27.27    4.18 
   7  -5  18   22.00    4.06 
   7   5  18   14.25    3.09 
   7  -5  19   97.73    8.27 
   7   5  19   58.62    5.79 
   7  -5  20   76.49    7.12 
   7   5  20   44.82    4.77 
   7   5  21   41.21    4.38 
   7   5  22    2.59    0.98 
   7   5  23    7.89    1.69 
   7   5  24    2.94    1.09 
   7  -6   0    0.24    0.85 
   7  -6   0    0.78    1.62 
   7  -6   1   38.92    4.12 
   7  -6  -1   40.33    4.25 
   7  -6  -1   42.05   10.74 
   7  -6   1   38.13   10.44 
   7  -6   2   15.79    2.68 
   7  -6  -2   15.37    2.60 
   7  -6  -2   24.51    7.83 
   7  -6   2   18.35    7.11 
   7  -6   3    2.77    1.10 
   7  -6  -3    3.14    1.27 
   7  -6   3    5.29    3.98 
   7   6   3    4.99    1.90 
   7  -6   4    2.26    1.15 
   7  -6  -4    2.80    1.21 
   7  -6  -4    7.76    4.27 
   7   6   4    4.83    2.06 
   7  -6   5   17.57    2.94 
   7  -6  -5   17.78    2.92 
   7  -6  -5   16.53    6.02 
   7  -6   5   15.55    6.57 
   7   6   5   19.32    3.64 
   7  -6   6    0.38    0.62 
   7  -6  -6    0.01    0.52 
   7   6   6    1.19    0.81 
   7  -6   7  102.96    7.42 
   7   6   7  126.45    9.38 
   7  -6   8    2.06    1.17 
   7   6   8    0.89    0.70 
   7  -6   9    3.12    1.41 
   7   6   9    3.26    1.36 
   7  -6  10   42.52    5.20 
   7   6  10   46.98    5.77 
   7  -6  11   33.27    4.89 
   7   6  11   29.57    4.76 
  -7  -6  11   26.01    2.12 
   7  -6  12    5.23    2.27 
   7   6  12    3.47    1.88 
   7   6  13  104.98    8.72 
  -7  -6  13  115.30    4.16 
   7  -6  14   -0.37    1.31 
   7   6  14    0.51    0.78 
   7  -6  15    0.76    1.66 
   7   6  15    1.64    1.41 
   7  -6  16    6.71    2.50 
   7   6  16    6.41    2.38 
   7  -6  17   14.93    3.46 
   7   6  17    8.17    2.18 
   7  -6  18    8.87    3.13 
   7   6  18    3.95    1.45 
   7  -6  19   32.90    5.31 
   7   6  19   13.09    2.54 
   7  -6  20    0.29    1.49 
   7   6  20    0.45    0.62 
   7   6  21    7.40    1.73 
   7   6  22   10.98    1.76 
   7  -7   0   -0.61    0.55 
   7  -7   1   76.00    5.94 
   7  -7  -1   76.37    6.07 
   7  -7   2   13.63    2.55 
   7  -7  -2   14.03    2.68 
   7  -7   3  262.61   11.22 
   7  -7  -3  280.79   11.73 
   7  -7   4   83.60    6.50 
   7  -7  -4   90.91    6.79 
   7  -7   5    6.32    1.88 
   7  -7  -5    7.97    2.06 
   7  -7   6   12.43    2.70 
   7  -7  -6   13.97    2.69 
   7  -7   7   54.26    5.64 
   7  -7  -7   53.32    5.35 
   7  -7   8   42.96    5.25 
   7  -7  -8   38.43    4.53 
   7  -7   9  239.54   12.83 
   7  -7  10   12.80    3.16 
   7  -7  11    3.72    2.52 
   7  -7  12   97.28    9.49 
   7  -7  13  145.05   11.81 
  -7  -7  13   -6.93    2.73 
   7  -7  14  108.34   10.59 
   7  -7  15   11.85    3.70 
   7  -7  16   36.65    6.27 
   7  -7  17   29.31    5.62 
   7  -7  18   18.51    4.46 
   7  -7  19   26.87    4.86 
   7  -7  20   63.56    6.50 
   7  -8   0   -0.08    0.76 
   7  -8   1  114.67    7.35 
   7  -8  -1  111.83    7.23 
   7  -8   2   23.22    3.34 
   7  -8  -2   22.48    3.29 
   7  -8   3   44.34    4.66 
   7  -8  -3   39.86    4.36 
   7  -8   4    4.02    1.54 
   7  -8  -4    3.05    1.31 
   7  -8   5    8.09    2.27 
   7  -8  -5    6.44    1.76 
   7  -8   6    0.97    1.02 
   7  -8  -6   -0.71    1.01 
   7  -8   7    0.66    1.27 
   7  -8  -7    1.22    1.14 
   7  -8   8    4.10    1.92 
   7  -8  -8    4.01    1.60 
   7  -8   9   12.00    3.01 
   7  -8  -9   13.19    2.52 
   7  -8  10   -0.70    1.48 
   7  -8 -10    0.34    0.53 
   7  -8  11   93.33    8.86 
   7  -8  12    5.48    2.51 
   7  -8  13   11.82    3.48 
   7  -8  14    4.84    2.34 
   7  -8  15    1.76    1.97 
   7  -8  16    7.62    2.76 
   7  -8  17   20.61    4.15 
   7  -8  18    0.72    1.26 
   7  -8  19    0.70    0.85 
   7  -9   0   -0.17    0.85 
   7  -9   1    0.30    0.69 
   7  -9  -1    0.16    0.60 
   7  -9   2    5.56    1.70 
   7  -9  -2    4.33    1.41 
   7  -9   3   90.80    6.44 
   7  -9  -3   83.11    5.99 
   7  -9   4   32.82    4.03 
   7  -9  -4   32.60    3.78 
   7  -9   5   33.89    4.16 
   7  -9  -5   33.55    3.84 
   7  -9   6    1.32    1.14 
   7  -9  -6    1.06    0.87 
   7  -9   7   65.48    6.05 
   7  -9  -7   62.44    5.17 
   7  -9   8   27.71    4.05 
   7  -9  -8   22.08    3.07 
   7  -9   9   57.88    5.90 
   7  -9  -9   48.36    4.36 
   7  -9  10   13.11    3.06 
   7  -9 -10   12.35    2.14 
   7  -9  11    5.17    2.02 
   7  -9  12    5.85    2.46 
   7  -9  13  353.46   15.47 
   7  -9  14    6.80    2.16 
   7  -9  15    8.00    2.18 
   7  -9  16    2.79    1.32 
   7 -10   0   -0.05    0.78 
   7 -10   1   35.35    3.75 
   7 -10  -1   31.93    3.54 
   7 -10   2   15.06    2.51 
   7 -10  -2   18.64    2.63 
   7 -10   3   17.48    2.77 
   7 -10  -3   16.75    2.57 
   7 -10   4   23.23    3.10 
   7 -10  -4   23.81    3.00 
   7 -10   5   48.76    4.55 
   7 -10  -5   48.26    4.19 
   7 -10   6    2.88    1.22 
   7 -10  -6    2.97    1.07 
   7 -10   7   10.17    2.31 
   7 -10  -7    9.10    1.84 
   7 -10   8   15.62    2.76 
   7 -10  -8    9.74    1.81 
   7 -10   9    3.80    1.61 
   7 -10  -9    2.90    0.98 
   7 -10  10   15.13    2.68 
   7 -10  11    7.68    1.85 
   7 -10  12   12.75    2.35 
   7 -11   0    0.39    0.58 
   7 -11   1   86.92    5.50 
   7 -11  -1   87.21    5.41 
   7 -11   2   24.06    2.93 
   7 -11   3   83.98    5.42 
   8   0   0  657.36   49.56 
  -8   0   0  573.98   18.15 
   8   0   1    0.28    3.92 
   8   0  -1    2.11    4.75 
  -8   0  -1    1.72    1.10 
  -8   0   1    2.34    1.49 
  -8   0  -2   19.88    3.32 
  -8   0   2   23.26    3.62 
   8   0   2   21.15    9.26 
   8   0  -2   13.29    6.69 
   8   0   3    2.68    4.81 
   8   0  -3   -0.55    4.23 
  -8   0  -3   -0.21    1.36 
  -8   0   3    1.06    1.06 
   8   0   4 1714.65   76.31 
   8   0  -4 1669.95   71.64 
  -8   0  -4 1493.60   27.69 
  -8   0   4 1621.19   31.43 
   8   0   4 1594.86   32.94 
   8   0   5    1.19    2.54 
   8   0  -5   -0.12    2.06 
  -8   0  -5    0.49    0.78 
  -8   0   5    0.57    1.08 
   8   0   5   -0.07    0.81 
  -8   0  -6   29.84    3.81 
  -8   0   6   37.96    4.79 
   8   0   6   21.37    7.44 
   8   0  -6   33.49   10.06 
   8   0   6   45.67    5.93 
  -8   0  -7   -0.77    1.12 
   8   0   7    4.58    3.82 
  -8   0   7    0.54    1.00 
   8   0  -7   -1.98    2.64 
   8   0   7    0.13    1.21 
   8   0   8   12.71    2.73 
  -8   0  -8    8.69    2.00 
  -8   0   8   10.15    2.54 
   8   0   8    0.67    2.20 
   8   0  -8   11.53    5.67 
   8   0   8   10.07    2.95 
   8   0   9    0.37    0.92 
  -8   0  -9    0.08    0.54 
  -8   0   9   -0.69    1.18 
   8   0   9   -3.01    2.96 
   8   0  -9   -4.15    3.51 
   8   0   9    0.66    1.28 
   8   0  10  344.18   13.82 
   8   0  10  327.03   29.59 
   8   0 -10  436.12   36.20 
   8   0  10  413.63   19.40 
   8   0  11    2.61    1.33 
   8   0  12 1747.00   39.79 
   8   0  13    1.33    1.60 
   8   0  14  435.88   20.08 
   8   0  15    1.17    1.05 
   8   0  16    0.09    1.69 
   8   0  17    0.40    1.22 
   8   0  18    0.81    1.21 
   8   0  19   -1.16    1.75 
   8   0  20   35.16    5.60 
   8   0  21   -0.41    1.01 
   8   0  22    1.41    1.19 
   8   0  23   -1.09    1.52 
   8   0  24   30.46    4.27 
   8   0  25   -1.38    1.33 
  -8  -1   0   43.13    5.00 
   8   1   0   36.89   10.65 
  -8   1   0   43.55    4.79 
   8  -1   0   51.27   15.01 
   8   1   1    2.13    2.77 
   8   1  -1    5.20    4.31 
  -8  -1  -1    5.54    1.88 
  -8  -1   1    5.62    1.90 
   8  -1   1    5.92    4.02 
   8  -1  -1   -3.65    4.56 
  -8   1  -1    6.49    1.85 
  -8   1   1    7.33    1.99 
   8   1   2    6.80    4.25 
   8   1  -2    5.80    4.46 
  -8  -1  -2    3.75    1.53 
  -8  -1   2    3.89    1.53 
   8  -1   2   -3.62    6.79 
   8  -1  -2   -4.15    4.57 
  -8   1  -2    2.35    1.48 
  -8   1   2    2.36    1.25 
  -8  -1  -3   49.85    4.97 
  -8  -1   3   54.54    5.60 
   8   1   3   47.12   11.11 
   8   1  -3   50.65   12.36 
  -8   1  -3   54.60    5.38 
  -8   1   3   60.57    5.74 
   8  -1   3   63.55   16.53 
   8  -1  -3   65.95   15.12 
   8   1   4    1.38    1.91 
   8   1  -4   -4.14    3.75 
  -8  -1  -4   -1.25    1.43 
  -8  -1   4   -0.86    1.43 
   8  -1   4   -2.14    4.91 
   8  -1  -4   -3.10    4.99 
  -8   1  -4    0.69    0.73 
  -8   1   4   -1.58    1.66 
   8  -1   4    0.34    1.26 
   8   1   4    1.64    1.26 
   8   1   5    0.51    1.58 
   8   1  -5    7.70    4.75 
  -8  -1   5    4.18    1.70 
   8  -1   5    9.09    6.10 
   8  -1  -5    0.14    1.28 
  -8   1  -5    5.73    1.85 
  -8   1   5    5.80    2.11 
   8  -1   5    3.46    1.60 
   8   1   5    3.74    1.90 
   8   1   6   60.49   12.25 
   8   1  -6   61.96   13.54 
   8  -1  -6   58.97   12.18 
  -8   1  -6   66.14    5.73 
  -8   1   6   72.98    6.58 
   8  -1   6   88.75    8.53 
   8   1   6   73.44    7.18 
   8  -1   6   73.75   15.64 
   8  -1   7    2.64    1.51 
   8   1   7    4.38    3.34 
   8   1  -7    0.64    4.57 
  -8   1  -7    4.63    1.62 
  -8   1   7    2.92    1.66 
   8  -1   7    4.47    3.95 
   8  -1  -7   -1.24    2.03 
   8  -1  -7   -4.43    3.37 
   8  -1   7    7.72    4.74 
   8  -1   7    4.55    2.00 
   8   1   7    3.59    1.76 
   8  -1   8   30.10    4.26 
  -8   1  -8   31.97    3.95 
  -8   1   8   37.96    4.73 
   8   1   8   28.60    8.27 
   8   1  -8   30.15    9.04 
   8  -1   8   44.53    6.14 
   8   1   8   39.18    5.54 
   8  -1  -8   29.33    8.04 
   8  -1   8   33.02    9.60 
   8  -1   9    0.54    1.04 
   8   1   9   -4.78    3.46 
   8   1  -9    8.77    5.02 
  -8   1  -9    1.80    0.77 
  -8   1   9    2.15    1.25 
   8  -1  -9    5.38    3.54 
   8  -1   9   -0.02    1.19 
   8  -1   9    2.13    0.99 
   8   1   9    1.01    1.09 
   8  -1  10   62.04    6.17 
  -8   1 -10   57.61    5.62 
  -8   1  10   56.63    5.48 
   8  -1  10   69.53    7.66 
   8   1  10   37.72    9.51 
   8   1  10   64.18    7.37 
   8   1 -10   45.41   11.89 
   8  -1 -10   57.71   11.97 
   8  -1  10   54.30   10.68 
   8  -1  11   -0.77    1.23 
   8  -1  11   -0.90    1.99 
   8   1  11   -1.28    1.71 
   8  -1  12  207.31   11.08 
   8  -1  12  232.95   13.91 
   8   1  12  230.81   14.26 
  -8   1  13    8.39    2.91 
   8  -1  13    9.54    2.45 
   8  -1  13   12.31    3.29 
   8   1  13    9.49    2.78 
   8  -1  14   11.76    2.66 
   8  -1  14   14.35    3.57 
   8   1  14   13.92    3.69 
   8  -1  15   11.17    3.36 
   8   1  15   10.70    3.26 
   8  -1  16  137.78   10.92 
   8   1  16  136.63   11.30 
   8  -1  17   64.64    7.56 
   8   1  17   57.61    7.45 
   8  -1  18   19.03    4.12 
   8   1  18   19.72    4.27 
   8  -1  19   14.65    3.45 
   8   1  19   21.94    4.73 
   8  -1  20    6.81    2.00 
   8   1  20   11.83    3.37 
   8  -1  21    0.59    1.09 
   8   1  21    0.04    1.22 
   8  -1  22    7.78    2.12 
   8   1  22    9.01    2.54 
   8  -1  23   -0.88    0.95 
   8   1  23    1.31    1.28 
   8  -1  24   81.31    6.14 
   8   1  24   87.34    7.26 
   8   1  25   -0.73    0.88 
   8   1  26    2.63    1.19 
   8   2   0   12.21    5.55 
   8  -2   0   21.48   10.79 
   8   2   1   -0.67    2.50 
   8   2  -1   -0.74    2.88 
   8  -2  -1   -8.37    6.04 
   8  -2   1    4.49    4.89 
   8   2   2  183.14   21.31 
   8   2  -2  192.65   23.10 
   8   2   3   44.15   10.07 
   8   2  -3   52.62   12.13 
  -8   2  -3   55.67    5.27 
   8  -2   3   85.05   18.66 
   8  -2  -3   54.18   13.09 
   8   2   4  106.05   15.30 
   8   2  -4  134.87   19.26 
  -8   2  -4  137.60    8.37 
  -8   2   4  138.28    8.47 
   8   2   4  116.71    7.97 
   8  -2  -4  143.71   20.30 
   8   2   5  166.34   18.91 
   8   2  -5  224.58   24.92 
  -8   2  -5  216.35   10.43 
  -8   2   5  228.91   11.04 
   8   2   5  189.13   10.46 
   8  -2  -5  233.94   24.47 
   8  -2   6    0.81    0.80 
   8   2   6    0.85    1.63 
   8   2  -6    2.82    3.05 
  -8   2  -6    1.53    1.21 
  -8   2   6    2.29    1.52 
   8  -2  -6    1.96    3.09 
   8  -2   6    4.79    4.14 
   8   2   6    0.82    1.17 
   8  -2   7   34.90    4.43 
   8   2   7   34.51    8.41 
   8   2  -7   47.42   11.20 
  -8   2  -7   44.07    4.70 
  -8   2   7   47.45    5.24 
   8   2   7   40.80    5.13 
   8  -2  -7   46.44   10.06 
   8  -2   7   42.54   11.36 
   8  -2   8    6.04    1.88 
   8   2   8    9.13    4.39 
   8   2  -8    8.60    5.76 
  -8   2  -8    3.89    1.41 
  -8   2   8    5.61    1.80 
   8   2   8    3.68    1.77 
   8  -2  -8    0.13    1.41 
   8  -2   8    3.65    3.26 
   8  -2   9   -0.08    1.17 
   8   2   9   -2.97    2.63 
   8   2  -9   -8.42    5.07 
  -8   2  -9    2.33    1.15 
  -8   2   9    0.82    0.54 
   8   2   9    0.84    0.81 
   8  -2  -9  -10.22    4.69 
   8  -2   9   -5.36    3.58 
   8  -2 -10    8.51    4.64 
   8  -2  10   13.13    5.35 
   8  -2  10    6.86    2.08 
   8   2  10    8.57    4.30 
  -8   2 -10   10.35    2.71 
  -8   2  10    7.80    2.01 
   8   2  10    6.59    2.17 
   8  -2  11   29.07    4.09 
   8   2  11   26.00    4.41 
   8  -2  12  187.29   10.46 
   8   2  12  187.68   12.32 
   8  -2  13   29.39    4.15 
   8   2  13   30.07    4.98 
   8  -2  14  202.03   10.73 
   8   2  14  222.75   13.69 
   8  -2  15    1.55    1.17 
   8   2  15    0.70    1.25 
   8  -2  16   39.69    4.63 
   8   2  16   50.85    6.60 
   8   2  17   22.44    4.49 
   8   2  18   10.08    3.23 
   8   2  19    0.70    1.68 
   8   2  20   -0.98    1.84 
   8   2  21    0.76    1.42 
   8   2  22   52.18    6.10 
   8   2  23   16.06    3.04 
   8   2  23   12.61    1.72 
   8   2  24    0.67    0.29 
   8   2  24    0.76    0.94 
   8   2  25    4.50    1.44 
   8   2  26   -1.19    0.95 
   8   3   0  120.28   17.60 
   8  -3   0  162.76   24.89 
   8   3   1   43.90   10.52 
   8   3  -1   43.22   10.71 
   8  -3  -1   54.01   14.55 
   8  -3   1   57.34   14.86 
   8   3   2   29.22    8.49 
   8   3  -2   37.34   10.28 
   8  -3  -2   48.96   12.94 
   8  -3   2   47.92   13.27 
   8  -3  -3   36.80   10.43 
   8  -3   3   40.16   11.71 
   8   3   3   37.34    9.39 
   8   3  -3   34.80   10.18 
   8   3   3   30.86    3.87 
   8  -3  -4   46.19   11.53 
   8  -3   4   48.88   13.17 
   8  -3   4   47.80    4.81 
   8   3   4   32.50    8.32 
   8   3  -4   38.12   10.47 
   8   3   4   41.11    4.59 
   8  -3  -5   19.53    6.99 
   8  -3   5   30.58   10.01 
   8  -3   5   17.55    3.07 
   8   3   5   15.63    5.81 
   8   3  -5   29.46    9.22 
   8   3   5   16.65    2.99 
   8  -3   6  172.97    9.53 
   8   3   6  141.62   17.43 
   8   3  -6  190.32   23.36 
   8   3   6  153.29    9.37 
   8  -3  -6  156.41   18.87 
   8  -3   6  175.71   23.03 
   8  -3   7   49.75    5.23 
   8  -3  -7   39.40    9.42 
   8  -3   7   52.50   11.95 
   8   3   7   40.29    8.87 
   8   3  -7   62.58   12.99 
   8   3   7   44.65    5.19 
   8  -3   8   20.43    3.40 
   8  -3  -8   17.29    5.81 
   8  -3   8   26.58    7.98 
   8   3   8    6.87    3.69 
   8   3  -8   22.96    8.06 
  -8   3  -8   19.85    3.20 
  -8   3   8   20.12    3.26 
   8   3   8   19.35    3.50 
   8  -3   9   14.60    2.94 
   8  -3  -9    6.28    3.52 
   8  -3   9    7.35    4.09 
   8   3   9    9.58    4.43 
   8   3  -9   18.36    7.27 
  -8   3  -9   14.08    2.91 
  -8   3   9   15.27    2.80 
   8   3   9   10.30    2.74 
   8  -3  10   17.02    3.11 
   8  -3 -10   20.07    6.39 
   8   3  10   20.29    6.36 
  -8   3 -10   25.16    3.90 
  -8   3  10   21.04    3.32 
   8   3  10   16.89    3.46 
   8  -3  11   40.04    4.65 
  -8   3  11   44.10    4.56 
   8   3  11   37.15    5.05 
   8  -3  12  216.26   10.96 
   8   3  12  223.37   12.64 
   8  -3  13    2.41    1.50 
   8   3  13    1.35    1.23 
   8  -3  14    9.98    2.49 
   8   3  14   11.19    3.13 
   8  -3  15    1.65    1.01 
   8   3  15    2.89    1.80 
   8  -3  16   -0.47    0.95 
   8   3  16    0.59    1.42 
   8  -3  17    2.18    0.89 
   8   3  17    0.88    1.16 
   8  -3  18    1.70    1.22 
   8   3  18    2.61    1.81 
   8   3  19    1.77    1.44 
   8   3  20    0.25    1.15 
   8   3  21    5.36    2.10 
   8   3  22   20.75    3.49 
   8   3  23    3.62    1.28 
   8   3  24   57.21    4.95 
   8   3  24   43.52    2.86 
   8   3  25    1.19    0.71 
   8  -4   0    5.53    4.43 
   8   4   0    8.24    4.88 
   8  -4   1   28.41    3.62 
   8  -4  -1   34.23   10.11 
   8  -4   1   25.26    9.32 
   8   4   1   27.04    8.05 
   8   4  -1   26.48    8.82 
   8   4   1   21.65    3.32 
   8   4   2  149.38   19.45 
   8   4  -2  183.74   22.67 
   8  -4   2  160.56    8.61 
   8   4   2  131.36    8.24 
   8  -4  -2  174.45   22.90 
   8  -4   2  182.79   25.16 
   8  -4  -3    7.85    4.80 
   8  -4   3    8.59    2.02 
   8   4   3    1.52    2.19 
   8   4  -3    0.34    1.80 
   8   4   3    6.47    2.00 
   8  -4  -4   -1.25    1.95 
   8  -4   4   -2.12    3.18 
   8  -4   4    0.93    0.77 
   8   4   4    3.49    2.89 
   8   4  -4    6.29    4.27 
   8   4   4   -0.05    0.71 
   8  -4   5   26.39    3.62 
   8  -4  -5   17.96    6.19 
   8  -4   5   26.37    8.70 
   8   4   5   17.63    6.05 
   8   4  -5   18.82    7.62 
   8   4   5   23.52    3.69 
   8  -4   6   25.52    3.63 
   8  -4  -6   21.44    6.79 
   8  -4   6   21.21    7.30 
   8   4   6   12.35    5.12 
   8   4  -6   26.32    8.52 
   8   4   6   24.46    3.73 
   8  -4   7   14.85    2.85 
   8  -4  -7   10.28    4.60 
   8  -4   7   19.51    7.12 
   8   4   7   11.38    4.84 
   8   4  -7   11.04    5.14 
   8   4   7   13.88    2.96 
   8  -4   8    8.15    2.12 
   8  -4  -8    1.05    1.61 
   8  -4   8    5.81    2.78 
   8   4   8    9.69    4.48 
   8   4  -8    3.88    3.61 
   8   4   8    6.96    2.09 
   8  -4   9   63.44    5.96 
   8   4   9   37.97    8.65 
   8   4  -9   65.69   13.58 
   8  -4   9   51.66   10.74 
   8   4   9   53.81    5.90 
   8  -4  -9   58.95   10.72 
   8  -4  10  122.07    8.36 
  -8   4  10  122.32    7.64 
   8   4  10  109.60    8.39 
   8  -4  11    2.34    1.08 
  -8   4  11    2.71    0.93 
   8   4  11    2.60    1.55 
   8  -4  12   12.49    2.73 
   8   4  12   11.73    2.84 
   8  -4  13   35.97    4.70 
   8   4  13   33.07    4.83 
   8  -4  14   87.54    7.06 
   8   4  14   81.72    7.61 
   8  -4  15   14.08    2.91 
   8   4  15   14.63    3.24 
   8  -4  16   40.03    4.78 
   8   4  16   41.41    5.38 
   8  -4  17   54.65    5.53 
   8   4  17   44.74    5.56 
   8  -4  18   72.50    6.18 
   8   4  18   61.32    6.51 
   8  -4  19    0.40    0.79 
   8   4  19    1.37    1.55 
   8   4  20   -0.01    0.79 
   8   4  21   30.82    3.98 
   8   4  22   53.39    4.83 
   8   4  23    0.01    0.60 
   8   4  24   -0.57    0.58 
   8  -5   0    6.97    1.73 
   8   5   0    6.66    1.85 
   8  -5   1   46.96    4.71 
   8  -5  -1   43.96    4.45 
   8   5  -1   53.33   12.56 
   8   5   1   40.35   10.73 
   8  -5  -1   50.35   12.22 
   8  -5   1   35.95   10.92 
   8   5   1   38.94    4.69 
   8   5  -1   41.08    4.72 
   8   5  -2  197.19   24.30 
   8   5   2  163.88   21.21 
   8  -5   2  196.64    9.77 
   8   5   2  176.82   10.13 
   8  -5  -2  212.82   25.30 
   8  -5   2  191.98   25.70 
   8   5  -3    4.91    4.02 
   8   5   3    3.54    3.19 
   8  -5   3    4.26    1.38 
   8  -5  -3    2.35    2.81 
   8   5   3    5.66    2.00 
   8  -5   4   53.79    5.25 
   8   5  -4   63.35   13.66 
   8   5   4   41.81   10.77 
   8  -5  -4   54.69   11.75 
   8  -5   4   48.94   12.63 
   8   5   4   53.28    5.70 
   8  -5   5    6.91    1.96 
   8  -5   5   12.25    6.15 
   8   5   5    7.02    2.15 
   8  -5   6   50.03    5.18 
   8   5   6   50.49    5.68 
   8  -5   7   80.38    6.61 
   8   5   7   84.20    7.39 
   8  -5   8   14.07    2.80 
   8   5   8   13.95    3.09 
   8  -5   9    5.39    1.81 
   8   5   9    6.16    2.04 
   8  -5  10   78.29    6.93 
   8   5  10   71.54    6.87 
   8  -5  11   12.78    2.91 
   8   5  11   10.00    2.62 
   8  -5  12   10.53    2.76 
   8   5  12    6.86    2.35 
   8  -5  13    3.09    1.77 
   8   5  13    2.49    1.96 
   8  -5  14    5.91    2.19 
   8   5  14    7.97    2.42 
   8  -5  15    3.56    1.23 
   8   5  15    1.41    1.56 
   8  -5  16   36.35    4.81 
   8   5  16   29.58    4.38 
   8  -5  17    7.85    2.51 
   8   5  17    4.90    1.84 
   8  -5  18   40.11    4.93 
   8   5  18   24.93    3.75 
   8  -5  19    0.00    1.21 
   8   5  19    0.10    0.66 
   8   5  20   39.95    4.23 
   8   5  21    0.57    0.68 
   8   5  22   25.41    2.85 
   8   5  23   12.35    1.80 
   8  -6   0    5.94    1.84 
   8   6   0    7.06    2.02 
   8  -6   1   68.18    5.84 
   8  -6  -1   68.56    5.75 
   8   6   1   73.49    6.90 
   8   6  -1   71.33    6.52 
   8  -6   2   -0.40    0.61 
   8  -6  -2   -0.02    0.50 
   8   6   2    0.38    1.48 
   8   6  -2   -0.17    0.95 
   8  -6   3   14.03    2.75 
   8  -6  -3   14.34    2.67 
   8   6  -3   16.70    3.14 
   8   6   3   14.94    3.19 
   8  -6   4   -0.54    1.15 
   8   6   4    1.90    1.04 
   8  -6   5    6.22    2.14 
   8   6   5    8.28    2.45 
   8  -6   6   84.39    6.88 
   8   6   6   90.84    8.01 
   8  -6   7   50.53    5.47 
   8   6   7   52.95    6.12 
   8  -6   8   63.26    6.18 
   8   6   8   65.40    6.83 
   8  -6   9    5.37    2.06 
   8   6   9    5.48    1.69 
   8  -6  10   12.49    3.04 
   8   6  10    7.51    2.32 
   8  -6  11   92.65    7.92 
   8   6  11   87.60    7.84 
   8  -6  12   36.67    5.20 
   8   6  12   25.40    4.20 
   8  -6  13   70.36    7.14 
   8   6  13   49.49    5.85 
   8  -6  14   36.30    5.24 
   8   6  14   27.42    4.29 
   8  -6  15    2.10    1.51 
   8   6  15    1.67    1.52 
   8  -6  16    2.64    1.53 
   8   6  16    1.50    1.10 
   8  -6  17   86.49    7.84 
   8   6  17   46.85    4.92 
   8  -6  18   39.67    5.21 
   8   6  18   19.78    2.98 
   8  -6  19    0.81    0.89 
   8   6  19    1.21    0.92 
   8   6  20    1.66    1.00 
   8   6  21    6.20    1.34 
   8  -7   0    0.04    0.63 
   8  -7   1   60.14    5.48 
   8  -7  -1   53.91    5.13 
   8  -7   2    3.01    1.27 
   8  -7  -2    2.02    1.25 
   8  -7   3    4.10    1.76 
   8  -7  -3    3.83    1.48 
   8  -7   4   25.47    3.72 
   8  -7  -4   27.09    3.60 
   8  -7   5   10.42    2.43 
   8  -7  -5    9.97    2.15 
   8  -7   6   79.95    6.81 
   8  -7   7  102.73    7.79 
   8  -7   8    0.90    1.35 
   8  -7   9   24.69    4.02 
   8  -7  10   84.91    7.72 
   8  -7  11   65.23    6.84 
   8  -7  12   31.44    4.95 
   8  -7  13    6.49    2.53 
   8  -7  14   47.95    5.98 
   8  -7  15   35.60    5.28 
   8  -7  16   11.81    2.93 
   8  -7  17   30.59    4.54 
   8  -7  18   68.21    6.46 
   8  -8   0   10.10    2.11 
   8  -8   1   39.01    4.33 
   8  -8  -1   41.17    4.41 
   8  -8   2    1.01    0.90 
   8  -8  -2    0.30    0.95 
   8  -8   3  106.08    7.34 
   8  -8  -3  108.33    7.10 
   8  -8   4   29.99    4.07 
   8  -8  -4   32.85    3.91 
   8  -8   5    0.91    1.09 
   8  -8  -5    0.22    0.58 
   8  -8   6   -0.08    0.92 
   8  -8  -6    0.08    0.68 
   8  -8   7   10.73    2.44 
   8  -8   8   -0.44    0.96 
   8  -8   9   82.49    7.04 
   8  -8  10    1.94    1.33 
   8  -8  11   61.06    6.30 
  -8   8  11   31.93    2.63 
   8  -8  12    0.07    1.20 
   8  -8  13  114.03    8.65 
   8  -8  14   21.35    3.81 
   8  -8  15   36.80    4.70 
   8  -8  16    2.68    1.19 
   8  -8  17   58.71    5.09 
   8  -9   0   82.30    5.99 
   8  -9   1   24.59    3.34 
   8  -9  -1   26.73    3.46 
   8  -9   2    2.44    0.98 
   8  -9  -2    3.11    1.18 
   8  -9   3    9.28    2.06 
   8  -9  -3   11.74    2.30 
   8  -9   4   22.75    3.27 
   8  -9  -4   21.40    3.03 
   8  -9   5   35.21    4.12 
   8  -9  -5   38.57    3.96 
   8  -9   6   36.81    4.17 
   8  -9  -6   37.80    3.83 
   8  -9   7   90.39    6.60 
   8  -9   8    1.44    1.10 
   8  -9   9    2.69    1.21 
  -8   9  -9    2.86    0.87 
   8  -9  10    0.95    0.85 
  -8   9  10    0.47    0.46 
   8  -9  11  168.92    9.00 
   8  -9  12    9.13    2.18 
   8  -9  13   65.30    5.27 
   8  -9  14    0.99    0.83 
   8 -10   0   15.95    2.50 
   8 -10   1   13.13    2.28 
   8 -10  -1   13.72    2.30 
   8 -10   2   25.53    3.15 
   8 -10  -2   23.79    3.05 
   8 -10   3   27.94    3.26 
   8 -10  -3   21.49    2.79 
   8 -10   4   -0.06    0.68 
   8 -10  -4    0.41    0.64 
   8 -10   5    9.81    2.05 
   8 -10   6   17.04    2.58 
   8 -10   7   14.69    2.44 
   8 -10   8   42.93    3.88 
   9   0   0    5.30    5.42 
  -9   0   0    1.53    1.28 
   9   0  -1   -0.04    2.42 
  -9   0  -1    1.61    1.94 
  -9   0   1   -0.78    1.45 
   9   0   2  605.54   52.63 
   9   0  -2  660.50   55.76 
  -9   0  -2  458.00   16.96 
  -9   0   2  462.76   17.54 
  -9   0  -3   -1.37    1.26 
   9   0   3    3.87    4.51 
  -9   0   3    1.71    1.24 
   9   0  -3    1.66    3.29 
   9   0   3   -1.87    2.14 
   9   0   4  669.38   53.44 
  -9   0  -4  550.90   17.99 
  -9   0   4  593.95   19.85 
   9   0   4  664.20   23.47 
  -9   0  -5   -0.90    0.94 
  -9   0   5    1.87    1.49 
   9   0  -5   -2.12    3.28 
   9   0   5    1.55    1.34 
   9   0   6   91.62   18.22 
   9   0  -6   89.28   18.21 
  -9   0  -6   73.60    6.23 
  -9   0   6   82.54    7.28 
   9   0   6  112.12   10.66 
  -9   0  -7    0.29    0.88 
  -9   0   7   -0.76    1.02 
   9   0   7   -6.20    4.81 
   9   0  -7   -5.33    4.45 
   9   0   7   -0.10    2.54 
  -9   0   8   85.84    7.07 
   9   0   8   75.95   16.22 
   9   0  -8   56.48   14.67 
   9   0   9    7.33    4.88 
   9   0  -9    1.77    2.83 
   9   0   9   -1.67    2.23 
   9   0  10  267.49   18.57 
   9   0  11    0.81    2.05 
   9   0  12   43.58    7.82 
   9   0  13   -0.38    1.91 
   9   0  14  390.08   22.39 
   9   0  15   -2.24    2.04 
   9   0  16   20.25    4.85 
   9   0  17   -0.47    1.82 
   9   0  18   -1.99    2.06 
   9   0  19    0.90    1.71 
   9   0  20  204.02   14.26 
   9   0  21    1.05    1.18 
   9   0  22  121.57    9.46 
   9   0  23    0.28    1.02 
   9   0  24   50.50    4.77 
   9   1   0    5.93    7.90 
  -9   1   0    0.12    0.94 
   9  -1   0    2.65    4.77 
  -9   1  -1   57.41    6.19 
  -9   1   1   57.94    6.23 
   9   1   1   58.29   14.75 
   9   1  -1   59.82   15.24 
   9  -1   1   81.29   20.95 
   9  -1  -1   77.31   19.93 
   9   1   2  102.09   19.15 
   9   1  -2  116.37   21.27 
   9  -1   2  144.50   27.96 
   9  -1  -2  141.89   25.53 
  -9   1  -2  109.05    8.40 
  -9   1   2  109.28    8.53 
   9   1   3    8.09    4.88 
   9   1  -3   12.56    7.10 
  -9   1  -3   14.51    3.28 
  -9   1   3   12.50    3.07 
   9  -1   3   11.83    6.90 
   9  -1  -3   12.92    8.32 
   9  -1   3   11.40    2.90 
   9   1   3   14.33    3.35 
   9   1   4    5.53    4.98 
   9   1  -4   -2.37    3.50 
  -9   1  -4    4.63    1.66 
  -9   1   4    4.45    1.67 
   9  -1   4    2.24    4.59 
   9  -1  -4   14.42    8.34 
   9  -1   4    5.59    5.37 
   9  -1   4    8.21    2.94 
   9   1   4    5.78    2.26 
   9   1   5   -3.46    3.46 
   9   1  -5    3.83    5.95 
  -9   1  -5    0.61    0.70 
  -9   1   5    0.87    1.34 
   9  -1  -5   -1.34    4.58 
   9  -1   5    3.11    3.20 
   9  -1   5    2.94    2.13 
   9   1   5    0.58    0.91 
  -9   1   6   19.51    3.77 
   9   1   6   12.57    6.11 
   9   1  -6   20.60    7.98 
  -9   1  -6   17.06    3.21 
   9  -1  -6   21.77    8.58 
   9  -1   6   11.21    6.74 
   9  -1   6   26.19    5.19 
   9   1   6   19.37    4.16 
  -9   1  -7   29.64    4.10 
  -9   1   7   32.25    4.60 
   9   1   7   18.61    7.41 
   9   1  -7   34.05   11.24 
   9  -1   7   46.99    7.33 
   9   1   7   33.94    5.75 
   9  -1  -7   38.55   10.94 
   9  -1   7   28.68    9.83 
  -9   1  -8   77.22    6.58 
  -9   1   8   89.72    7.69 
   9   1   8   62.80   13.29 
   9   1  -8   50.80   13.91 
   9   1   8  100.97   10.01 
   9  -1  -8   52.61   12.93 
   9  -1   8   68.66   14.61 
   9  -1   9   47.48    5.43 
  -9   1  -9   41.05    4.71 
  -9   1   9   45.53    5.18 
   9  -1   9   72.11    9.39 
   9   1   9   55.09    7.83 
   9   1   9   30.42   10.18 
   9   1  -9   45.14   14.22 
   9  -1  -9   45.22   11.50 
   9  -1   9   52.88   12.20 
   9  -1  10   33.69    4.62 
  -9   1 -10   31.45    4.27 
  -9   1  10   29.52    4.07 
   9   1  10   41.61    6.87 
   9  -1  11   69.91    6.50 
  -9   1  11   60.76    5.21 
   9  -1  11  111.67   11.65 
   9   1  11   97.58   10.66 
   9  -1  12    3.59    2.60 
   9   1  12    0.83    1.76 
   9  -1  13   24.80    5.21 
   9   1  13   27.40    5.84 
   9  -1  14   51.44    7.75 
   9   1  14   45.63    7.22 
   9  -1  15   41.03    6.81 
   9   1  15   27.60    5.87 
   9  -1  16  112.68   11.03 
   9   1  16  107.12   11.31 
   9  -1  17   11.88    3.98 
   9   1  17    6.27    2.70 
   9  -1  18    1.75    2.06 
   9   1  18   -0.05    1.56 
   9  -1  19    3.65    2.25 
   9   1  19    6.20    3.19 
   9  -1  20    2.06    1.55 
   9   1  20    0.17    1.63 
   9  -1  21    3.61    1.73 
   9   1  21    4.11    1.95 
   9   1  22   37.10    5.42 
   9   1  23    2.94    1.54 
   9   1  24   -1.25    1.11 
   9   2   0    1.54    4.15 
  -9   2   0   -0.56    1.30 
   9  -2   0    5.31    5.65 
   9   2   1   31.92   10.42 
   9   2  -1   34.13   10.87 
  -9   2  -1   32.55    4.67 
  -9   2   1   32.89    4.69 
   9  -2  -1   40.80   14.80 
   9  -2   1   52.29   16.60 
   9   2   2   60.57   13.66 
   9   2  -2   69.33   15.63 
  -9   2  -2   75.25    7.10 
  -9   2   2   70.55    6.80 
   9  -2   2   83.97    7.98 
   9  -2   2  114.93   24.50 
   9  -2  -2   89.98   19.98 
   9   2   3  179.75   23.05 
   9   2  -3  230.17   28.76 
  -9   2  -3  219.69   12.06 
  -9   2   3  207.32   11.76 
   9  -2   3  268.80   14.76 
   9   2   3  162.55    9.94 
   9  -2  -3  287.00   33.71 
   9  -2   3  331.47   40.33 
   9   2   4  113.28   17.72 
   9   2  -4  119.48   20.38 
  -9   2  -4  116.25    8.72 
  -9   2   4  125.37    9.14 
   9  -2   4  167.92   12.06 
   9   2   4   91.78    7.65 
   9  -2  -4  139.82   22.91 
   9  -2   4  164.71   27.26 
   9   2   5   46.64   10.98 
   9   2  -5   64.58   14.84 
  -9   2  -5   62.62    6.27 
  -9   2   5   64.18    6.56 
   9  -2   5   97.82    9.53 
   9   2   5   62.22    6.46 
   9  -2  -5   64.15   14.76 
   9  -2   5   94.69   18.87 
  -9   2  -6   54.54    5.85 
  -9   2   6   57.00    6.27 
   9   2   6   35.93    9.59 
   9   2  -6   36.70   11.52 
   9  -2   6   79.95    8.71 
   9   2   6   50.14    5.99 
   9  -2  -6   59.28   13.44 
   9  -2   6   51.81   13.76 
   9  -2   7    4.65    1.88 
   9   2   7    0.46    1.30 
   9   2  -7    4.95    4.37 
  -9   2  -7    4.00    1.42 
  -9   2   7    3.61    1.77 
   9   2   7    3.74    2.13 
   9  -2  -7    8.11    4.76 
   9  -2   7    5.73    4.68 
   9  -2   8  385.04   16.01 
   9   2   8  233.65   23.82 
   9   2  -8  369.71   37.24 
  -9   2  -8  335.47   14.22 
  -9   2   8  365.14   15.59 
   9   2   8  309.32   15.93 
   9  -2  -8  297.71   28.63 
   9  -2   8  308.89   31.08 
   9  -2  -9    1.74    2.46 
   9  -2   9    5.24    1.89 
  -9   2  -9    7.30    2.14 
  -9   2   9    8.07    2.47 
   9   2   9    3.09    1.68 
   9  -2  10  107.22    8.34 
  -9   2 -10  127.36    9.22 
  -9   2  10  104.16    7.75 
   9   2  10  100.66    9.52 
   9  -2  11  135.60    9.32 
  -9   2  11  129.96    8.03 
   9   2  11  137.35   11.34 
   9  -2  12    5.55    1.89 
   9   2  12    4.76    2.71 
   9  -2  13  116.87    8.20 
   9   2  13  143.85   11.87 
   9  -2  14  121.64    8.20 
   9   2  14  148.99   12.21 
   9   2  15   -0.41    1.20 
   9   2  16   80.71    8.91 
   9   2  17   27.34    5.35 
   9   2  18   11.78    3.52 
   9   2  19   25.88    4.90 
   9   2  20  126.25   10.29 
   9   2  21    6.32    2.18 
   9   2  22    2.86    1.88 
   9   2  23    0.81    1.08 
   9   2  24   40.57    4.21 
   9  -3   0   -0.86    6.28 
   9   3   0   -6.13    4.68 
  -9   3   0   -0.16    0.95 
   9  -3  -1   -6.11    5.45 
   9  -3   1   -3.21    4.25 
   9   3   1  -13.49    6.48 
   9   3  -1   -7.84    5.31 
  -9   3  -1    0.51    1.10 
  -9   3   1    0.30    1.07 
   9  -3  -2   -1.75    3.23 
   9   3   2   -6.65    4.50 
   9   3  -2   -4.64    4.06 
  -9   3  -2    0.29    1.08 
  -9   3   2    0.24    0.76 
   9   3   2    0.58    0.96 
   9   3   3   72.07   13.76 
   9   3  -3   93.85   17.68 
  -9   3  -3   91.91    7.78 
  -9   3   3   87.42    7.49 
   9   3   3   74.12    6.49 
   9  -3  -3  103.14   20.12 
   9  -3   3  112.72   22.26 
   9  -3  -4   63.38   14.95
[truncated: 497,730 more chars]
